# Supplementary material for: Faster Evolving Primate Genes Are More Likely to Duplicate
Source: Mol Biol Evol. 2017 Nov 7;35(1):107–18. doi: 10.1093/molbev/msx270 (PMC5850500; doi:10.1093/molbev/msx270)
Supplement: Supplementary Data [file msx270_supp.zip]

Archive with 4 entries (4 files):
- si_msa_files.tar.gz
- supporting_information.pdf
- SupplementaryData_DuplicableGene_ids.txt
- SupplementaryData_SingletonGene_ids.txt
