# Supplementary material for: Faster Evolving Primate Genes Are More Likely to Duplicate
Source: Mol Biol Evol. 2017 Nov 7;35(1):107–18. doi: 10.1093/molbev/msx270 (PMC5850500; doi:10.1093/molbev/msx270)
Supplement: Supplementary Data [file msx270_supp.zip › SupplementaryData_DuplicableGene_ids.txt]

Type	Ens_IDs
Duplicable	ENSP00000477502,ENSP00000382274,ENSP00000287667,ENSPTRP00000053303,ENSGGOP00000025529,ENSGGOP00000023275,ENSPPYP00000008068,ENSNLEP00000010553,ENSMMUP00000026021
Duplicable	ENSPPYP00000022257,ENSPPYP00000021544,ENSPTRP00000035502,ENSGGOP00000004036,ENSP00000223864,ENSNLEP00000010970,ENSMMUP00000008147
Duplicable	ENSP00000289989,ENSP00000399696,ENSGGOP00000002384,ENSPPYP00000020647,ENSNLEP00000019010,ENSMMUP00000032191
Duplicable	ENSP00000358233,ENSP00000319673,ENSPTRP00000002068,ENSPTRP00000060671,ENSPPYP00000001093,ENSNLEP00000006783,ENSMMUP00000025803
Duplicable	ENSPPYP00000018485,ENSPPYP00000017401,ENSP00000229769,ENSPTRP00000030890,ENSNLEP00000010545,ENSMMUP00000020910
Duplicable	ENSP00000316598,ENSGGOP00000002749,ENSPPYP00000024085,ENSPPYP00000022450,ENSNLEP00000012510,ENSMMUP00000018260
Duplicable	ENSP00000352257,ENSPTRP00000043206,ENSGGOP00000015496,ENSPTRP00000056956,ENSPPYP00000013253,ENSNLEP00000018935,ENSMMUP00000036966
Duplicable	ENSP00000401018,ENSPTRP00000053523,ENSGGOP00000020361,ENSGGOP00000016647,ENSPPYP00000008370,ENSNLEP00000004159,ENSMMUP00000011948
Duplicable	ENSP00000388677,ENSP00000233331,ENSPTRP00000020744,ENSGGOP00000014250,ENSPPYP00000013686,ENSNLEP00000000734,ENSMMUP00000003670
Duplicable	ENSPTRP00000020929,ENSGGOP00000001725,ENSP00000272418,ENSPPYP00000013437,ENSGGOP00000028353,ENSNLEP00000000002,ENSMMUP00000021341
Duplicable	ENSP00000440915,ENSP00000454657,ENSPTRP00000010632,ENSGGOP00000011950,ENSPPYP00000006525,ENSNLEP00000023813,ENSMMUP00000032971
Duplicable	ENSPPYP00000023159,ENSPPYP00000023160,ENSP00000360360,ENSPTRP00000047275,ENSGGOP00000018547,ENSP00000400046,ENSP00000390070,ENSP00000398559,ENSP00000391318,ENSP00000410400,ENSP00000389513,ENSP00000414253,ENSP00000408204,ENSP00000392283,ENSP00000411909,ENSP00000393315,ENSP00000399711,ENSPTRP00000047274,ENSGGOP00000011146,ENSNLEP00000018273,ENSMMUP00000016573
Duplicable	ENSPTRP00000048833,ENSP00000376097,ENSGGOP00000005761,ENSPPYP00000010985,ENSPPYP00000002870,ENSNLEP00000009248,ENSMMUP00000024262
Duplicable	ENSGGOP00000008308,ENSGGOP00000028103,ENSP00000372482,ENSPTRP00000012853,ENSPPYP00000007806,ENSNLEP00000009688,ENSMMUP00000000790
Duplicable	ENSP00000378782,ENSP00000404873,ENSGGOP00000011879,ENSNLEP00000019103,ENSMMUP00000015701
Duplicable	ENSPPYP00000023978,ENSPPYP00000023796,ENSP00000261191,ENSPTRP00000008162,ENSGGOP00000011546,ENSNLEP00000006535,ENSMMUP00000008523
Duplicable	ENSPTRP00000024179,ENSP00000318822,ENSGGOP00000010297,ENSPPYP00000012899,ENSPPYP00000013390,ENSNLEP00000009548,ENSMMUP00000007910
Duplicable	ENSPTRP00000058537,ENSGGOP00000025097,ENSP00000463981,ENSP00000247270,ENSPPYP00000009162,ENSNLEP00000013338,ENSMMUP00000035028
Duplicable	ENSGGOP00000008912,ENSGGOP00000027179,ENSPTRP00000047407,ENSPPYP00000022793,ENSNLEP00000010023,ENSMMUP00000026596
Duplicable	ENSP00000313350,ENSGGOP00000028596,ENSPTRP00000019974,ENSPPYP00000023502,ENSPPYP00000009075,ENSNLEP00000018687,ENSMMUP00000019005
Duplicable	ENSP00000291577,ENSP00000480313,ENSP00000485630,ENSPTRP00000024042,ENSPPYP00000024030,ENSNLEP00000002458,ENSMMUP00000035705
Duplicable	ENSP00000485615,ENSP00000291574,ENSPTRP00000024040,ENSGGOP00000010460,ENSPPYP00000012814,ENSNLEP00000002294,ENSMMUP00000006969
Duplicable	ENSPTRP00000001799,ENSP00000358965,ENSGGOP00000020732,ENSGGOP00000015072,ENSPPYP00000001255,ENSNLEP00000015966,ENSMMUP00000035180
Duplicable	ENSPPYP00000023505,ENSPPYP00000009953,ENSNLEP00000022499,ENSMMUP00000013815
Duplicable	ENSP00000301457,ENSP00000470609,ENSPTRP00000017727,ENSGGOP00000000912,ENSNLEP00000001848,ENSMMUP00000021948
Duplicable	ENSPTRP00000055668,ENSPTRP00000061269,ENSGGOP00000011913,ENSP00000222553,ENSPPYP00000020466,ENSNLEP00000010796,ENSMMUP00000004761
Duplicable	ENSP00000341013,ENSPTRP00000027734,ENSGGOP00000024312,ENSGGOP00000016003,ENSPPYP00000016534,ENSNLEP00000009359,ENSMMUP00000004037
Duplicable	ENSP00000372910,ENSP00000475702,ENSPTRP00000030683,ENSPPYP00000018396,ENSNLEP00000007580,ENSMMUP00000020596
Duplicable	ENSGGOP00000021985,ENSGGOP00000000449,ENSPTRP00000031410,ENSP00000358739,ENSPPYP00000018813,ENSNLEP00000015382,ENSMMUP00000016526
Duplicable	ENSP00000380466,ENSP00000478035,ENSPTRP00000059252,ENSPPYP00000003390,ENSNLEP00000023967,ENSMMUP00000021799
Duplicable	ENSP00000465759,ENSPTRP00000017257,ENSGGOP00000027027,ENSGGOP00000026681,ENSPTRP00000060341,ENSPPYP00000010419,ENSNLEP00000000934,ENSMMUP00000019182
Duplicable	ENSPPYP00000008203,ENSPPYP00000021684,ENSPTRP00000040670,ENSGGOP00000015227,ENSP00000378760,ENSNLEP00000009202,ENSMMUP00000021569
Duplicable	ENSPTRP00000040848,ENSPTRP00000060977,ENSP00000379869,ENSGGOP00000018340,ENSPPYP00000008891,ENSNLEP00000009820,ENSMMUP00000013830
Duplicable	ENSPPYP00000002923,ENSPPYP00000024752,ENSPTRP00000041039,ENSGGOP00000000885,ENSP00000360214,ENSNLEP00000016257,ENSMMUP00000029593
Duplicable	ENSGGOP00000021809,ENSGGOP00000007823,ENSPTRP00000028194,ENSP00000264497,ENSPPYP00000016804,ENSNLEP00000011498,ENSMMUP00000004457
Duplicable	ENSP00000461416,ENSP00000225519,ENSPTRP00000014627,ENSGGOP00000009658,ENSPPYP00000008802,ENSNLEP00000020947,ENSMMUP00000030791
Duplicable	ENSP00000384364,ENSGGOP00000026289,ENSPTRP00000032455,ENSPPYP00000020449,ENSPPYP00000019866,ENSNLEP00000018028,ENSMMUP00000012853
Duplicable	ENSP00000485458,ENSP00000485381,ENSGGOP00000026703,ENSPPYP00000004104,ENSNLEP00000021067,ENSMMUP00000031233
Duplicable	ENSP00000357051,ENSPTRP00000051676,ENSGGOP00000022600,ENSGGOP00000003442,ENSPPYP00000000743,ENSNLEP00000016480,ENSMMUP00000028774
Duplicable	ENSGGOP00000013342,ENSGGOP00000018554,ENSNLEP00000015932,ENSMMUP00000007980
Duplicable	ENSP00000423099,ENSP00000359434,ENSPTRP00000043642,ENSGGOP00000025609,ENSPPYP00000023411,ENSPPYP00000023288,ENSNLEP00000016416,ENSMMUP00000008937
Duplicable	ENSPTRP00000036788,ENSP00000343290,ENSGGOP00000008111,ENSPPYP00000022103,ENSPPYP00000022102,ENSNLEP00000015618,ENSMMUP00000006099
Duplicable	ENSPTRP00000023883,ENSP00000382250,ENSGGOP00000021632,ENSGGOP00000026446,ENSPPYP00000012710,ENSNLEP00000005138,ENSMMUP00000030482
Duplicable	ENSPTRP00000060658,ENSPTRP00000009171,ENSP00000310623,ENSGGOP00000011292,ENSPPYP00000005612,ENSNLEP00000008273,ENSMMUP00000022531
Duplicable	ENSP00000299353,ENSP00000342331,ENSPTRP00000039760,ENSGGOP00000020020,ENSPPYP00000003040,ENSNLEP00000018463,ENSMMUP00000010065
Duplicable	ENSP00000426769,ENSP00000358575,ENSPTRP00000057616,ENSGGOP00000014315,ENSNLEP00000015700,ENSMMUP00000022415
Duplicable	ENSMMUP00000010825,ENSPTRP00000060543,ENSPTRP00000053278,ENSGGOP00000020216,ENSP00000302144,ENSPPYP00000016902,ENSNLEP00000007138
Duplicable	ENSPTRP00000044076,ENSGGOP00000013125,ENSP00000355306,ENSPPYP00000002271,ENSPPYP00000023820,ENSNLEP00000009924,ENSMMUP00000019904
Duplicable	ENSP00000485442,ENSP00000485627,ENSGGOP00000020653,ENSGGOP00000028444,ENSPTRP00000051220,ENSPPYP00000014284,ENSNLEP00000002116,ENSMMUP00000027733
Duplicable	ENSP00000477530,ENSP00000479624,ENSP00000358518,ENSGGOP00000020459,ENSGGOP00000003553,ENSPTRP00000047192,ENSNLEP00000022206,ENSMMUP00000012396
Duplicable	ENSGGOP00000028083,ENSGGOP00000018602,ENSGGOP00000009223,ENSPTRP00000033390,ENSP00000252723,ENSNLEP00000014508,ENSMMUP00000030108
Duplicable	ENSP00000418823,ENSPTRP00000040332,ENSGGOP00000027091,ENSGGOP00000010873,ENSPPYP00000008304,ENSNLEP00000001383,ENSMMUP00000027095
Duplicable	ENSGGOP00000023378,ENSGGOP00000012378,ENSPTRP00000040617,ENSP00000380286,ENSPPYP00000019383,ENSNLEP00000010287,ENSMMUP00000009450
Duplicable	ENSP00000422941,ENSP00000347195,ENSPTRP00000025944,ENSGGOP00000005641,ENSPPYP00000015433,ENSNLEP00000008779,ENSMMUP00000039451
Duplicable	ENSP00000468614,ENSP00000467262,ENSPTRP00000017350,ENSGGOP00000002717,ENSPPYP00000010466,ENSNLEP00000022977,ENSMMUP00000011811
Duplicable	ENSP00000246337,ENSPTRP00000001156,ENSGGOP00000027252,ENSGGOP00000001510,ENSPPYP00000001644,ENSNLEP00000017420,ENSMMUP00000017069
Duplicable	ENSPTRP00000003310,ENSPTRP00000059295,ENSP00000419160,ENSPPYP00000000240,ENSNLEP00000022547,ENSMMUP00000025344
Duplicable	ENSP00000355465,ENSGGOP00000028705,ENSGGOP00000016677,ENSPPYP00000000040,ENSNLEP00000005128,ENSMMUP00000021553
Duplicable	ENSP00000260324,ENSP00000455047,ENSGGOP00000006100,ENSPTRP00000012033,ENSPPYP00000023773,ENSNLEP00000007134,ENSMMUP00000020679
Duplicable	ENSGGOP00000027678,ENSPTRP00000027815,ENSP00000409423,ENSP00000422067,ENSPPYP00000016593,ENSNLEP00000009878,ENSMMUP00000027517
Duplicable	ENSP00000343190,ENSPTRP00000012477,ENSGGOP00000012433,ENSGGOP00000020220,ENSPPYP00000007550,ENSNLEP00000017909,ENSMMUP00000024748
Duplicable	ENSP00000470615,ENSP00000275428,ENSPTRP00000032534,ENSGGOP00000024185,ENSPPYP00000019813,ENSNLEP00000018399,ENSMMUP00000016476
Duplicable	ENSP00000489519,ENSP00000300035,ENSPTRP00000012240,ENSGGOP00000003634,ENSPPYP00000007430,ENSNLEP00000015115,ENSMMUP00000033501
Duplicable	ENSP00000285298,ENSP00000390331,ENSPTRP00000032816,ENSPPYP00000019669,ENSNLEP00000018932,ENSMMUP00000012916
Duplicable	ENSPTRP00000060786,ENSP00000359524,ENSPTRP00000047404,ENSP00000364661,ENSGGOP00000007111,ENSPPYP00000022798,ENSPPYP00000023410,ENSNLEP00000004361,ENSMMUP00000023683
Duplicable	ENSGGOP00000000471,ENSPTRP00000012726,ENSP00000381377,ENSP00000350075,ENSPPYP00000007684,ENSNLEP00000014347,ENSMMUP00000033283
Duplicable	ENSP00000381177,ENSPTRP00000040688,ENSGGOP00000014625,ENSP00000427684,ENSP00000411506,ENSPTRP00000029981,ENSGGOP00000021772,ENSPPYP00000018017,ENSNLEP00000023820,ENSMMUP00000014322
Duplicable	ENSP00000353295,ENSP00000366608,ENSP00000366612,ENSPTRP00000035888,ENSP00000366617,ENSP00000259199,ENSPTRP00000035890,ENSPTRP00000049953,ENSGGOP00000026550,ENSPPYP00000021577,ENSNLEP00000010265,ENSMMUP00000039131
Duplicable	ENSPTRP00000000617,ENSGGOP00000005231,ENSP00000243189,ENSPPYP00000001979,ENSPPYP00000011888,ENSNLEP00000011029,ENSMMUP00000040521
Duplicable	ENSPPYP00000005935,ENSPPYP00000005938,ENSPTRP00000053645,ENSPTRP00000061369,ENSP00000487130,ENSGGOP00000009235,ENSNLEP00000016369,ENSMMUP00000036478
Duplicable	ENSPTRP00000015115,ENSGGOP00000009402,ENSP00000379025,ENSP00000402644,ENSGGOP00000022826,ENSP00000379242,ENSPTRP00000039166,ENSPPYP00000009002,ENSNLEP00000012742,ENSMMUP00000025237
Duplicable	ENSPPYP00000022381,ENSPPYP00000020555,ENSPTRP00000054328,ENSGGOP00000003628,ENSP00000382951,ENSP00000392568,ENSPTRP00000059204,ENSNLEP00000018348,ENSMMUP00000032228
