# Supplementary material for: Faster Evolving Primate Genes Are More Likely to Duplicate
Source: Mol Biol Evol. 2017 Nov 7;35(1):107–18. doi: 10.1093/molbev/msx270 (PMC5850500; doi:10.1093/molbev/msx270)
Supplement: Supplementary Data [file msx270_supp.zip › SupplementaryData_SingletonGene_ids.txt]

Type	Ens_IDs
Singleton	ENSP00000231198,ENSGGOP00000019671,ENSPTRP00000029849,ENSPPYP00000017898,ENSNLEP00000005045,ENSMMUP00000002376
Singleton	ENSGGOP00000002684,ENSPTRP00000009906,ENSP00000368664,ENSPPYP00000006054,ENSNLEP00000001518,ENSMMUP00000015223
Singleton	ENSGGOP00000011845,ENSP00000355961,ENSPTRP00000051188,ENSPPYP00000000248,ENSNLEP00000023242,ENSMMUP00000038271
Singleton	ENSP00000418910,ENSGGOP00000019433,ENSPTRP00000061116,ENSPPYP00000024098,ENSNLEP00000004014,ENSMMUP00000023282
Singleton	ENSP00000296149,ENSGGOP00000010727,ENSPTRP00000025653,ENSPPYP00000015569,ENSNLEP00000007708,ENSMMUP00000017582
Singleton	ENSP00000348168,ENSPTRP00000039088,ENSGGOP00000024080,ENSPPYP00000020724,ENSNLEP00000014492,ENSMMUP00000000627
Singleton	ENSGGOP00000007163,ENSP00000265896,ENSPTRP00000035180,ENSPPYP00000021174,ENSNLEP00000006710,ENSMMUP00000004709
Singleton	ENSPTRP00000031597,ENSGGOP00000006324,ENSP00000357880,ENSPPYP00000018946,ENSNLEP00000015588,ENSMMUP00000000721
Singleton	ENSP00000392353,ENSGGOP00000012292,ENSPTRP00000055845,ENSPPYP00000018100,ENSNLEP00000013685,ENSMMUP00000014440
Singleton	ENSP00000251871,ENSGGOP00000025071,ENSPTRP00000007186,ENSPPYP00000004320,ENSNLEP00000023696,ENSMMUP00000017888
Singleton	ENSPTRP00000043478,ENSP00000271555,ENSGGOP00000027435,ENSPPYP00000000827,ENSNLEP00000015322,ENSMMUP00000021949
Singleton	ENSP00000331087,ENSPTRP00000005618,ENSGGOP00000007420,ENSPPYP00000003403,ENSNLEP00000022810,ENSMMUP00000018109
Singleton	ENSP00000446252,ENSPTRP00000042459,ENSGGOP00000008027,ENSPPYP00000019197,ENSNLEP00000013460,ENSMMUP00000007739
Singleton	ENSP00000429190,ENSGGOP00000023869,ENSPTRP00000016586,ENSPPYP00000009786,ENSNLEP00000019106,ENSMMUP00000001718
Singleton	ENSP00000414237,ENSPTRP00000060898,ENSGGOP00000025545,ENSPPYP00000009884,ENSNLEP00000000623,ENSMMUP00000009502
Singleton	ENSP00000216452,ENSPTRP00000010965,ENSGGOP00000001489,ENSPPYP00000006733,ENSNLEP00000000853,ENSMMUP00000028089
Singleton	ENSPTRP00000031193,ENSP00000274813,ENSGGOP00000009079,ENSPPYP00000018666,ENSNLEP00000005072,ENSMMUP00000003310
Singleton	ENSP00000243706,ENSPTRP00000027290,ENSGGOP00000000732,ENSPPYP00000016248,ENSNLEP00000000168,ENSMMUP00000001537
Singleton	ENSPTRP00000031249,ENSP00000229416,ENSGGOP00000006578,ENSPPYP00000018706,ENSNLEP00000004220,ENSMMUP00000011388
Singleton	ENSPTRP00000013275,ENSGGOP00000025624,ENSP00000053243,ENSPPYP00000008044,ENSNLEP00000012439,ENSMMUP00000028345
Singleton	ENSPTRP00000058448,ENSGGOP00000025852,ENSP00000457016,ENSPPYP00000008191,ENSNLEP00000009265,ENSMMUP00000026688
Singleton	ENSP00000361392,ENSPTRP00000001133,ENSGGOP00000023610,ENSPPYP00000001664,ENSNLEP00000016914,ENSMMUP00000019872
Singleton	ENSGGOP00000028682,ENSPTRP00000057141,ENSP00000421275,ENSPPYP00000016875,ENSNLEP00000006791,ENSMMUP00000007307
Singleton	ENSP00000468025,ENSPTRP00000015752,ENSGGOP00000008138,ENSPPYP00000009382,ENSNLEP00000006769,ENSMMUP00000012708
Singleton	ENSGGOP00000005307,ENSPTRP00000051492,ENSP00000323795,ENSPPYP00000000543,ENSNLEP00000018849,ENSMMUP00000027748
Singleton	ENSP00000254337,ENSPTRP00000048962,ENSGGOP00000000377,ENSPPYP00000010794,ENSNLEP00000016093,ENSMMUP00000010918
Singleton	ENSP00000332613,ENSPTRP00000007517,ENSGGOP00000008517,ENSPPYP00000004549,ENSNLEP00000009025,ENSMMUP00000016066
Singleton	ENSP00000312624,ENSPTRP00000015502,ENSGGOP00000006954,ENSPPYP00000009530,ENSNLEP00000001092,ENSMMUP00000001794
Singleton	ENSP00000355629,ENSPTRP00000003542,ENSGGOP00000010200,ENSPPYP00000000123,ENSNLEP00000002031,ENSMMUP00000007735
Singleton	ENSP00000323046,ENSGGOP00000006820,ENSPTRP00000035836,ENSPPYP00000021356,ENSNLEP00000004270,ENSMMUP00000011363
Singleton	ENSP00000238628,ENSPTRP00000011153,ENSGGOP00000001464,ENSPPYP00000006836,ENSNLEP00000020121,ENSMMUP00000015835
Singleton	ENSPTRP00000009971,ENSP00000258648,ENSGGOP00000013791,ENSPPYP00000006099,ENSNLEP00000003648,ENSMMUP00000023639
Singleton	ENSPTRP00000042676,ENSP00000380659,ENSGGOP00000003452,ENSPPYP00000013091,ENSNLEP00000005430,ENSMMUP00000037083
Singleton	ENSPTRP00000008831,ENSP00000229179,ENSGGOP00000012284,ENSPPYP00000005413,ENSNLEP00000004509,ENSMMUP00000018631
Singleton	ENSPTRP00000035724,ENSP00000277010,ENSGGOP00000002873,ENSPPYP00000021422,ENSNLEP00000005882,ENSMMUP00000027341
Singleton	ENSPTRP00000008378,ENSP00000257909,ENSGGOP00000012224,ENSPPYP00000005119,ENSNLEP00000021657,ENSMMUP00000009901
Singleton	ENSP00000284268,ENSGGOP00000014955,ENSPTRP00000028723,ENSPPYP00000017151,ENSNLEP00000014412,ENSMMUP00000028898
Singleton	ENSP00000346196,ENSPTRP00000024009,ENSGGOP00000014184,ENSPPYP00000012794,ENSNLEP00000017847,ENSMMUP00000002070
Singleton	ENSGGOP00000005675,ENSP00000252602,ENSPTRP00000048920,ENSPPYP00000010880,ENSNLEP00000006941,ENSMMUP00000012629
Singleton	ENSGGOP00000027457,ENSPTRP00000031433,ENSP00000482232,ENSPPYP00000018835,ENSNLEP00000015673,ENSMMUP00000000313
Singleton	ENSMMUP00000025034,ENSPTRP00000009166,ENSP00000331933,ENSGGOP00000027570,ENSPPYP00000005608,ENSNLEP00000008228
Singleton	ENSPTRP00000033840,ENSGGOP00000004435,ENSP00000297534,ENSPPYP00000020250,ENSNLEP00000017186,ENSMMUP00000008903
Singleton	ENSPTRP00000017991,ENSGGOP00000005425,ENSP00000242784,ENSPPYP00000010767,ENSNLEP00000015530,ENSMMUP00000008254
Singleton	ENSPTRP00000014523,ENSP00000321706,ENSGGOP00000024924,ENSPPYP00000008743,ENSNLEP00000000612,ENSMMUP00000035467
Singleton	ENSP00000313752,ENSGGOP00000011403,ENSPTRP00000036992,ENSPPYP00000022216,ENSNLEP00000011099,ENSMMUP00000002242
Singleton	ENSPTRP00000012009,ENSP00000340644,ENSGGOP00000020876,ENSPPYP00000007293,ENSNLEP00000006937,ENSMMUP00000022536
Singleton	ENSPTRP00000031549,ENSGGOP00000008829,ENSP00000193322,ENSPPYP00000018911,ENSNLEP00000016517,ENSMMUP00000029282
Singleton	ENSP00000318999,ENSPTRP00000005836,ENSGGOP00000005014,ENSPPYP00000004018,ENSNLEP00000021292,ENSMMUP00000002668
Singleton	ENSGGOP00000011269,ENSPTRP00000007508,ENSP00000284240,ENSPPYP00000004545,ENSNLEP00000009022,ENSMMUP00000011701
Singleton	ENSPTRP00000011432,ENSP00000321360,ENSGGOP00000011633,ENSPPYP00000006969,ENSNLEP00000000826,ENSMMUP00000013228
Singleton	ENSPTRP00000018886,ENSP00000367564,ENSGGOP00000023654,ENSPPYP00000011195,ENSNLEP00000016882,ENSMMUP00000031599
Singleton	ENSPTRP00000010688,ENSP00000326846,ENSGGOP00000024406,ENSPPYP00000006562,ENSNLEP00000005198,ENSMMUP00000023259
Singleton	ENSPTRP00000007310,ENSP00000278612,ENSGGOP00000024592,ENSPPYP00000004401,ENSNLEP00000008818,ENSMMUP00000005563
Singleton	ENSPTRP00000010849,ENSP00000346359,ENSGGOP00000019197,ENSPPYP00000006657,ENSNLEP00000016211,ENSMMUP00000001448
Singleton	ENSPTRP00000000173,ENSP00000366934,ENSGGOP00000022269,ENSPPYP00000002250,ENSNLEP00000010424,ENSMMUP00000040639
Singleton	ENSPTRP00000010921,ENSP00000298705,ENSGGOP00000009237,ENSPPYP00000006710,ENSNLEP00000017334,ENSMMUP00000000670
Singleton	ENSPTRP00000057125,ENSP00000391788,ENSGGOP00000000561,ENSPPYP00000015525,ENSNLEP00000008304,ENSMMUP00000029765
Singleton	ENSPTRP00000027452,ENSP00000371682,ENSGGOP00000000516,ENSPPYP00000016343,ENSNLEP00000020168,ENSMMUP00000023744
Singleton	ENSP00000317159,ENSPTRP00000035371,ENSGGOP00000021335,ENSPPYP00000021266,ENSNLEP00000012727,ENSMMUP00000009366
Singleton	ENSP00000281513,ENSGGOP00000022171,ENSPTRP00000020058,ENSPPYP00000014110,ENSNLEP00000017519,ENSMMUP00000030850
Singleton	ENSP00000471455,ENSGGOP00000004289,ENSPTRP00000018239,ENSPPYP00000024289,ENSNLEP00000007148,ENSMMUP00000014114
Singleton	ENSP00000304903,ENSPTRP00000013666,ENSGGOP00000013923,ENSPPYP00000008214,ENSNLEP00000019121,ENSMMUP00000028762
Singleton	ENSPTRP00000000294,ENSP00000365777,ENSGGOP00000012610,ENSPPYP00000002178,ENSNLEP00000023661,ENSMMUP00000010283
Singleton	ENSGGOP00000007328,ENSPTRP00000005355,ENSP00000357811,ENSPPYP00000003208,ENSNLEP00000009476,ENSMMUP00000028009
Singleton	ENSPTRP00000025535,ENSGGOP00000021471,ENSP00000310303,ENSPPYP00000015620,ENSNLEP00000007180,ENSMMUP00000019824
Singleton	ENSP00000357238,ENSPTRP00000002464,ENSGGOP00000008391,ENSPPYP00000000834,ENSNLEP00000015277,ENSMMUP00000038728
Singleton	ENSP00000299192,ENSPTRP00000013827,ENSGGOP00000020863,ENSPPYP00000008286,ENSNLEP00000000923,ENSMMUP00000026396
Singleton	ENSP00000339804,ENSPTRP00000029315,ENSGGOP00000004793,ENSPPYP00000017530,ENSNLEP00000013844,ENSMMUP00000034236
Singleton	ENSGGOP00000010951,ENSPTRP00000005099,ENSP00000238936,ENSPPYP00000003028,ENSNLEP00000018405,ENSMMUP00000015667
Singleton	ENSPTRP00000027482,ENSP00000303468,ENSGGOP00000021840,ENSPPYP00000016367,ENSNLEP00000020437,ENSMMUP00000020208
Singleton	ENSP00000478672,ENSPTRP00000006100,ENSGGOP00000027993,ENSPPYP00000003843,ENSNLEP00000021807,ENSMMUP00000024014
Singleton	ENSPTRP00000002986,ENSGGOP00000012380,ENSP00000287859,ENSPPYP00000000464,ENSNLEP00000021914,ENSMMUP00000011919
Singleton	ENSGGOP00000016645,ENSP00000296529,ENSPTRP00000028413,ENSPPYP00000016937,ENSNLEP00000007711,ENSMMUP00000005932
Singleton	ENSPTRP00000001712,ENSP00000294724,ENSGGOP00000028380,ENSPPYP00000001302,ENSNLEP00000014192,ENSMMUP00000028243
Singleton	ENSP00000480053,ENSGGOP00000028523,ENSPTRP00000035307,ENSPPYP00000021234,ENSNLEP00000001725,ENSMMUP00000022656
Singleton	ENSP00000194214,ENSGGOP00000010420,ENSPTRP00000001313,ENSPPYP00000001544,ENSNLEP00000004193,ENSMMUP00000001899
Singleton	ENSGGOP00000004045,ENSP00000442688,ENSPTRP00000008524,ENSPPYP00000005216,ENSNLEP00000021496,ENSMMUP00000028998
Singleton	ENSPTRP00000036216,ENSP00000364037,ENSGGOP00000001847,ENSPPYP00000021790,ENSNLEP00000020761,ENSMMUP00000002036
Singleton	ENSPTRP00000025564,ENSP00000306564,ENSGGOP00000013142,ENSPPYP00000015605,ENSNLEP00000007258,ENSMMUP00000004867
Singleton	ENSP00000299088,ENSPTRP00000010437,ENSGGOP00000014188,ENSPPYP00000006426,ENSNLEP00000018110,ENSMMUP00000011115
Singleton	ENSPTRP00000047270,ENSGGOP00000020825,ENSP00000360166,ENSPPYP00000023172,ENSNLEP00000018425,ENSMMUP00000022988
Singleton	ENSP00000364404,ENSGGOP00000021635,ENSPTRP00000021588,ENSPPYP00000014430,ENSNLEP00000023431,ENSMMUP00000030764
Singleton	ENSP00000312995,ENSPTRP00000047143,ENSGGOP00000005861,ENSPPYP00000001791,ENSNLEP00000013503,ENSMMUP00000014373
Singleton	ENSP00000299320,ENSPTRP00000013194,ENSGGOP00000027056,ENSPPYP00000007993,ENSNLEP00000012050,ENSMMUP00000018792
Singleton	ENSPTRP00000029522,ENSP00000274520,ENSGGOP00000013773,ENSPPYP00000017672,ENSNLEP00000010091,ENSMMUP00000002604
Singleton	ENSP00000369456,ENSGGOP00000008544,ENSPTRP00000022599,ENSPPYP00000012088,ENSNLEP00000009225,ENSMMUP00000037584
Singleton	ENSPTRP00000012677,ENSP00000312311,ENSGGOP00000014778,ENSPPYP00000007658,ENSNLEP00000013902,ENSMMUP00000017957
Singleton	ENSP00000378360,ENSPTRP00000006431,ENSGGOP00000016992,ENSPPYP00000003682,ENSNLEP00000023985,ENSMMUP00000003624
Singleton	ENSP00000378712,ENSPTRP00000057480,ENSGGOP00000006435,ENSPPYP00000010479,ENSNLEP00000002456,ENSMMUP00000020543
Singleton	ENSPTRP00000009368,ENSGGOP00000000122,ENSP00000333374,ENSPPYP00000005718,ENSNLEP00000000263,ENSMMUP00000013188
Singleton	ENSP00000296051,ENSGGOP00000024914,ENSPTRP00000026709,ENSPPYP00000015874,ENSNLEP00000003470,ENSMMUP00000007314
Singleton	ENSPTRP00000047029,ENSP00000355385,ENSGGOP00000007863,ENSPPYP00000010434,ENSNLEP00000001197,ENSMMUP00000012666
Singleton	ENSPTRP00000052272,ENSGGOP00000005323,ENSP00000360320,ENSPPYP00000001526,ENSNLEP00000017725,ENSMMUP00000028411
Singleton	ENSGGOP00000022517,ENSP00000274507,ENSPTRP00000029524,ENSPPYP00000017674,ENSNLEP00000010104,ENSMMUP00000002600
Singleton	ENSP00000327557,ENSGGOP00000010942,ENSPTRP00000018776,ENSPPYP00000011144,ENSNLEP00000017701,ENSMMUP00000016799
Singleton	ENSGGOP00000024085,ENSP00000269967,ENSPTRP00000018928,ENSPPYP00000011207,ENSNLEP00000016667,ENSMMUP00000010663
Singleton	ENSP00000281453,ENSPTRP00000028540,ENSGGOP00000011603,ENSPPYP00000017023,ENSNLEP00000013393,ENSMMUP00000015971
Singleton	ENSP00000366715,ENSPTRP00000050753,ENSGGOP00000026568,ENSPPYP00000002468,ENSNLEP00000015319,ENSMMUP00000002271
Singleton	ENSGGOP00000005778,ENSPTRP00000053806,ENSP00000454945,ENSPPYP00000007876,ENSNLEP00000010662,ENSMMUP00000000055
Singleton	ENSPTRP00000035961,ENSP00000365926,ENSGGOP00000010100,ENSPPYP00000021623,ENSNLEP00000002472,ENSMMUP00000019468
Singleton	ENSGGOP00000005432,ENSPTRP00000027920,ENSP00000420949,ENSPPYP00000016646,ENSNLEP00000011467,ENSMMUP00000003148
Singleton	ENSGGOP00000015091,ENSPTRP00000016459,ENSP00000250615,ENSPPYP00000009726,ENSNLEP00000002977,ENSMMUP00000034025
Singleton	ENSP00000308546,ENSPTRP00000033358,ENSGGOP00000005259,ENSPPYP00000019514,ENSNLEP00000014261,ENSMMUP00000016708
Singleton	ENSP00000273936,ENSPTRP00000027729,ENSGGOP00000005009,ENSPPYP00000016529,ENSNLEP00000009333,ENSMMUP00000008824
Singleton	ENSP00000420714,ENSPTRP00000002839,ENSGGOP00000005835,ENSPPYP00000000557,ENSNLEP00000018664,ENSMMUP00000002103
Singleton	ENSPTRP00000014107,ENSP00000263997,ENSGGOP00000001543,ENSPPYP00000008456,ENSNLEP00000006329,ENSMMUP00000002758
Singleton	ENSGGOP00000005890,ENSPTRP00000046349,ENSP00000258654,ENSPPYP00000006081,ENSNLEP00000002938,ENSMMUP00000024213
Singleton	ENSGGOP00000014125,ENSPTRP00000024090,ENSP00000291634,ENSPPYP00000012847,ENSNLEP00000003026,ENSMMUP00000035722
Singleton	ENSP00000345702,ENSGGOP00000023144,ENSPTRP00000031003,ENSPPYP00000018553,ENSNLEP00000006102,ENSMMUP00000027880
Singleton	ENSPTRP00000025716,ENSGGOP00000016316,ENSP00000294129,ENSPPYP00000023782,ENSNLEP00000008125,ENSMMUP00000019324
Singleton	ENSP00000485512,ENSPTRP00000036752,ENSGGOP00000010330,ENSPPYP00000022278,ENSNLEP00000023146,ENSMMUP00000016421
Singleton	ENSPTRP00000050569,ENSP00000298767,ENSGGOP00000015401,ENSPPYP00000023598,ENSNLEP00000002828,ENSMMUP00000005235
Singleton	ENSGGOP00000005937,ENSP00000216756,ENSPTRP00000011499,ENSPPYP00000007000,ENSNLEP00000019425,ENSMMUP00000004646
Singleton	ENSP00000248089,ENSPTRP00000039125,ENSGGOP00000005050,ENSPPYP00000007948,ENSNLEP00000011613,ENSMMUP00000010074
Singleton	ENSGGOP00000016270,ENSP00000302111,ENSPTRP00000005382,ENSPPYP00000003230,ENSNLEP00000001775,ENSMMUP00000015013
Singleton	ENSPTRP00000013877,ENSGGOP00000002338,ENSP00000300291,ENSPPYP00000008319,ENSNLEP00000002411,ENSMMUP00000032420
Singleton	ENSPTRP00000006722,ENSGGOP00000010584,ENSP00000344572,ENSPPYP00000003521,ENSNLEP00000007174,ENSMMUP00000011348
Singleton	ENSP00000291232,ENSPTRP00000024871,ENSGGOP00000011791,ENSPPYP00000013261,ENSNLEP00000018995,ENSMMUP00000004477
Singleton	ENSPTRP00000003615,ENSP00000355541,ENSGGOP00000027923,ENSPPYP00000000085,ENSNLEP00000004265,ENSMMUP00000019841
Singleton	ENSP00000268802,ENSPTRP00000014150,ENSGGOP00000026913,ENSPPYP00000008479,ENSNLEP00000006767,ENSMMUP00000008569
Singleton	ENSGGOP00000028180,ENSPTRP00000027954,ENSP00000273968,ENSPPYP00000016666,ENSNLEP00000011868,ENSMMUP00000013523
Singleton	ENSPTRP00000033731,ENSP00000297819,ENSGGOP00000006968,ENSPPYP00000020197,ENSNLEP00000015476,ENSMMUP00000013153
Singleton	ENSGGOP00000010238,ENSP00000483814,ENSPTRP00000058649,ENSPPYP00000007809,ENSNLEP00000009719,ENSMMUP00000000796
Singleton	ENSPTRP00000014383,ENSP00000284245,ENSGGOP00000008870,ENSPPYP00000008594,ENSNLEP00000013850,ENSMMUP00000014785
Singleton	ENSP00000355605,ENSGGOP00000021899,ENSPTRP00000003563,ENSPPYP00000011886,ENSNLEP00000022706,ENSMMUP00000006939
Singleton	ENSPTRP00000053725,ENSP00000264956,ENSGGOP00000027803,ENSPPYP00000016301,ENSNLEP00000019515,ENSMMUP00000027453
Singleton	ENSPTRP00000023044,ENSP00000363574,ENSGGOP00000011800,ENSPPYP00000012226,ENSNLEP00000012447,ENSMMUP00000037792
Singleton	ENSPTRP00000016080,ENSGGOP00000007779,ENSP00000387180,ENSPPYP00000009890,ENSNLEP00000000922,ENSMMUP00000002102
Singleton	ENSP00000219139,ENSPTRP00000014025,ENSGGOP00000011587,ENSPPYP00000008405,ENSNLEP00000005221,ENSMMUP00000023789
Singleton	ENSP00000297156,ENSPTRP00000029505,ENSGGOP00000009971,ENSPPYP00000017657,ENSNLEP00000009949,ENSMMUP00000005901
Singleton	ENSP00000353165,ENSGGOP00000006678,ENSPTRP00000033958,ENSPPYP00000020346,ENSNLEP00000004165,ENSMMUP00000011346
Singleton	ENSPTRP00000034236,ENSGGOP00000001149,ENSP00000480828,ENSPPYP00000020559,ENSNLEP00000018325,ENSMMUP00000025246
Singleton	ENSGGOP00000004385,ENSPTRP00000004748,ENSP00000332530,ENSPPYP00000002837,ENSNLEP00000014754,ENSMMUP00000018840
Singleton	ENSPTRP00000011831,ENSP00000347498,ENSGGOP00000000052,ENSPPYP00000007203,ENSNLEP00000003975,ENSMMUP00000002299
Singleton	ENSPTRP00000013444,ENSGGOP00000004111,ENSP00000299853,ENSPPYP00000008120,ENSNLEP00000014728,ENSMMUP00000003012
Singleton	ENSPTRP00000002303,ENSP00000271843,ENSGGOP00000005490,ENSPPYP00000000926,ENSNLEP00000013176,ENSMMUP00000006637
Singleton	ENSGGOP00000017140,ENSP00000406327,ENSPTRP00000060743,ENSPPYP00000000050,ENSNLEP00000004881,ENSMMUP00000037520
Singleton	ENSPTRP00000035725,ENSP00000368119,ENSGGOP00000002879,ENSPPYP00000021421,ENSNLEP00000005847,ENSMMUP00000027360
Singleton	ENSMMUP00000027356,ENSP00000259632,ENSGGOP00000002868,ENSPTRP00000035721,ENSPPYP00000022401,ENSNLEP00000005904
Singleton	ENSP00000436926,ENSPTRP00000007651,ENSGGOP00000014977,ENSPPYP00000004641,ENSNLEP00000009109,ENSMMUP00000023104
Singleton	ENSPTRP00000060698,ENSP00000422375,ENSGGOP00000003867,ENSPPYP00000015777,ENSNLEP00000003397,ENSMMUP00000001529
Singleton	ENSP00000418009,ENSPTRP00000033999,ENSGGOP00000010874,ENSPPYP00000024446,ENSNLEP00000001624,ENSMMUP00000006928
Singleton	ENSPTRP00000047146,ENSGGOP00000017929,ENSP00000357323,ENSPPYP00000000862,ENSNLEP00000014825,ENSMMUP00000038810
Singleton	ENSP00000372326,ENSPTRP00000054886,ENSGGOP00000022422,ENSPPYP00000010312,ENSNLEP00000009856,ENSMMUP00000029707
Singleton	ENSPTRP00000048272,ENSP00000321021,ENSGGOP00000027677,ENSPPYP00000004074,ENSNLEP00000021099,ENSMMUP00000022189
Singleton	ENSPTRP00000047611,ENSP00000423567,ENSGGOP00000003180,ENSPPYP00000004539,ENSNLEP00000009016,ENSMMUP00000015984
Singleton	ENSP00000342499,ENSGGOP00000001359,ENSPTRP00000036172,ENSPPYP00000021767,ENSNLEP00000024278,ENSMMUP00000016109
Singleton	ENSP00000379191,ENSPTRP00000006057,ENSGGOP00000016437,ENSPPYP00000003871,ENSNLEP00000023988,ENSMMUP00000037079
Singleton	ENSPTRP00000037912,ENSP00000362456,ENSGGOP00000012761,ENSPPYP00000022932,ENSNLEP00000001325,ENSMMUP00000025710
Singleton	ENSGGOP00000009853,ENSP00000310668,ENSPTRP00000013898,ENSPPYP00000008332,ENSNLEP00000024388,ENSMMUP00000018117
Singleton	ENSP00000372206,ENSPTRP00000009701,ENSGGOP00000016520,ENSPPYP00000005918,ENSNLEP00000002162,ENSMMUP00000017569
Singleton	ENSP00000350447,ENSPTRP00000040992,ENSGGOP00000020229,ENSPPYP00000014588,ENSNLEP00000008427,ENSMMUP00000037928
Singleton	ENSP00000289081,ENSPTRP00000036132,ENSGGOP00000026041,ENSPPYP00000021749,ENSNLEP00000020326,ENSMMUP00000010883
Singleton	ENSPTRP00000033424,ENSP00000300303,ENSGGOP00000002152,ENSPPYP00000023880,ENSNLEP00000010009,ENSMMUP00000014075
Singleton	ENSGGOP00000025432,ENSPTRP00000022726,ENSP00000335557,ENSPPYP00000011972,ENSNLEP00000023587,ENSMMUP00000023807
Singleton	ENSP00000301671,ENSPTRP00000015665,ENSGGOP00000021569,ENSPPYP00000009441,ENSNLEP00000013906,ENSMMUP00000008449
Singleton	ENSGGOP00000014330,ENSP00000350249,ENSPTRP00000044703,ENSPPYP00000020151,ENSNLEP00000014841,ENSMMUP00000027102
Singleton	ENSP00000295958,ENSGGOP00000022850,ENSPTRP00000060654,ENSPPYP00000016397,ENSNLEP00000020778,ENSMMUP00000026748
Singleton	ENSPTRP00000030722,ENSP00000364482,ENSGGOP00000002244,ENSPPYP00000018421,ENSNLEP00000007892,ENSMMUP00000034009
Singleton	ENSP00000390232,ENSGGOP00000021359,ENSPTRP00000056652,ENSPPYP00000015953,ENSNLEP00000005871,ENSMMUP00000030342
Singleton	ENSPTRP00000025738,ENSP00000323076,ENSGGOP00000012914,ENSPPYP00000015532,ENSNLEP00000008207,ENSMMUP00000007475
Singleton	ENSPTRP00000048279,ENSGGOP00000004788,ENSP00000296777,ENSPPYP00000017367,ENSNLEP00000005452,ENSMMUP00000019907
Singleton	ENSPTRP00000059219,ENSP00000413728,ENSGGOP00000012859,ENSPPYP00000004998,ENSNLEP00000006575,ENSMMUP00000005487
Singleton	ENSP00000290363,ENSGGOP00000016555,ENSPTRP00000002122,ENSPPYP00000001056,ENSNLEP00000011976,ENSMMUP00000028177
Singleton	ENSP00000355623,ENSPTRP00000003549,ENSGGOP00000006425,ENSPPYP00000000119,ENSNLEP00000002155,ENSMMUP00000007743
Singleton	ENSP00000363972,ENSGGOP00000009463,ENSPTRP00000037748,ENSPPYP00000022850,ENSNLEP00000000451,ENSMMUP00000009074
Singleton	ENSPTRP00000051511,ENSGGOP00000005543,ENSP00000370376,ENSPPYP00000007314,ENSNLEP00000007274,ENSMMUP00000022213
Singleton	ENSPTRP00000018270,ENSP00000337746,ENSGGOP00000016532,ENSPPYP00000010914,ENSNLEP00000007312,ENSMMUP00000027896
Singleton	ENSP00000225698,ENSPTRP00000014729,ENSGGOP00000002704,ENSPPYP00000008859,ENSNLEP00000011074,ENSMMUP00000008669
Singleton	ENSGGOP00000007267,ENSPTRP00000004739,ENSP00000361064,ENSPPYP00000002842,ENSNLEP00000014698,ENSMMUP00000006332
Singleton	ENSP00000446101,ENSGGOP00000015883,ENSPTRP00000008795,ENSPPYP00000005383,ENSNLEP00000020735,ENSMMUP00000027041
Singleton	ENSPTRP00000001651,ENSGGOP00000020535,ENSP00000359385,ENSPPYP00000001339,ENSNLEP00000012696,ENSMMUP00000013197
Singleton	ENSGGOP00000009639,ENSPTRP00000009798,ENSP00000369849,ENSPPYP00000005985,ENSNLEP00000000932,ENSMMUP00000017545
Singleton	ENSGGOP00000012836,ENSPTRP00000011778,ENSP00000455397,ENSPPYP00000007170,ENSNLEP00000013666,ENSMMUP00000008986
Singleton	ENSP00000286732,ENSPTRP00000012590,ENSGGOP00000006909,ENSPPYP00000007626,ENSNLEP00000011021,ENSMMUP00000027838
Singleton	ENSPTRP00000008228,ENSGGOP00000025211,ENSP00000310338,ENSPPYP00000005024,ENSNLEP00000020062,ENSMMUP00000031034
Singleton	ENSPTRP00000003439,ENSP00000305230,ENSGGOP00000011270,ENSPPYP00000000174,ENSNLEP00000016662,ENSMMUP00000038394
Singleton	ENSPTRP00000016540,ENSP00000462333,ENSGGOP00000012223,ENSPPYP00000009767,ENSNLEP00000000170,ENSMMUP00000030317
Singleton	ENSP00000309572,ENSPTRP00000028637,ENSGGOP00000020019,ENSPPYP00000017108,ENSNLEP00000013512,ENSMMUP00000014351
Singleton	ENSPTRP00000016071,ENSP00000438748,ENSGGOP00000002948,ENSPPYP00000009242,ENSNLEP00000010428,ENSMMUP00000034756
Singleton	ENSPTRP00000017876,ENSP00000270502,ENSGGOP00000018704,ENSPPYP00000010730,ENSNLEP00000015041,ENSMMUP00000009592
Singleton	ENSPTRP00000027370,ENSP00000303928,ENSGGOP00000014734,ENSPPYP00000016289,ENSNLEP00000014351,ENSMMUP00000022362
Singleton	ENSPTRP00000041012,ENSP00000350409,ENSGGOP00000002440,ENSPPYP00000013475,ENSNLEP00000002438,ENSMMUP00000030171
Singleton	ENSGGOP00000028346,ENSP00000287957,ENSPTRP00000033183,ENSPPYP00000019973,ENSNLEP00000018563,ENSMMUP00000013210
Singleton	ENSP00000225504,ENSPTRP00000016051,ENSGGOP00000007075,ENSPPYP00000009251,ENSNLEP00000009953,ENSMMUP00000009950
Singleton	ENSP00000261735,ENSGGOP00000003731,ENSPTRP00000009282,ENSPPYP00000005672,ENSNLEP00000000036,ENSMMUP00000018289
Singleton	ENSP00000457241,ENSPTRP00000014075,ENSGGOP00000001437,ENSPPYP00000008436,ENSNLEP00000005943,ENSMMUP00000032359
Singleton	ENSP00000297990,ENSPTRP00000035676,ENSGGOP00000003927,ENSPPYP00000021437,ENSNLEP00000006148,ENSMMUP00000000522
Singleton	ENSGGOP00000011653,ENSP00000469981,ENSPTRP00000038670,ENSPPYP00000023366,ENSNLEP00000017211,ENSMMUP00000040749
Singleton	ENSP00000361597,ENSPTRP00000023314,ENSGGOP00000015534,ENSPPYP00000012378,ENSNLEP00000008269,ENSMMUP00000013022
Singleton	ENSGGOP00000013443,ENSPTRP00000047576,ENSP00000278903,ENSPPYP00000004610,ENSNLEP00000009070,ENSMMUP00000036607
Singleton	ENSP00000332875,ENSGGOP00000010445,ENSPTRP00000052110,ENSPPYP00000014044,ENSNLEP00000002965,ENSMMUP00000018777
Singleton	ENSP00000354497,ENSPTRP00000011713,ENSGGOP00000001911,ENSPPYP00000007127,ENSNLEP00000009162,ENSMMUP00000012332
Singleton	ENSP00000328487,ENSPTRP00000006774,ENSGGOP00000009405,ENSPPYP00000003494,ENSNLEP00000022775,ENSMMUP00000007283
Singleton	ENSPTRP00000028798,ENSP00000296603,ENSGGOP00000022590,ENSPPYP00000017202,ENSNLEP00000019427,ENSMMUP00000019962
Singleton	ENSP00000389009,ENSPTRP00000047881,ENSGGOP00000023036,ENSPPYP00000023856,ENSNLEP00000007682,ENSMMUP00000007243
Singleton	ENSPTRP00000010889,ENSP00000216294,ENSGGOP00000004931,ENSPPYP00000006688,ENSNLEP00000017016,ENSMMUP00000022762
Singleton	ENSP00000312599,ENSPTRP00000034830,ENSGGOP00000014996,ENSPPYP00000020953,ENSNLEP00000001930,ENSMMUP00000004029
Singleton	ENSPTRP00000027108,ENSP00000376227,ENSGGOP00000020474,ENSPPYP00000024434,ENSNLEP00000010080,ENSMMUP00000014028
Singleton	ENSP00000392709,ENSGGOP00000016915,ENSPTRP00000021965,ENSPPYP00000014646,ENSNLEP00000008644,ENSMMUP00000022071
Singleton	ENSPTRP00000024516,ENSP00000380877,ENSGGOP00000004837,ENSPPYP00000013050,ENSNLEP00000004156,ENSMMUP00000002250
Singleton	ENSP00000229238,ENSGGOP00000015800,ENSPTRP00000007820,ENSPPYP00000023477,ENSNLEP00000004503,ENSMMUP00000024577
Singleton	ENSP00000418842,ENSPTRP00000058761,ENSGGOP00000007730,ENSPPYP00000013269,ENSNLEP00000019172,ENSMMUP00000017157
Singleton	ENSP00000255784,ENSGGOP00000027033,ENSPTRP00000024866,ENSPPYP00000013257,ENSNLEP00000018971,ENSMMUP00000015139
Singleton	ENSPTRP00000046467,ENSP00000381984,ENSGGOP00000007212,ENSPPYP00000010232,ENSNLEP00000007565,ENSMMUP00000024716
Singleton	ENSPTRP00000023147,ENSP00000362532,ENSGGOP00000004166,ENSPPYP00000012277,ENSNLEP00000007658,ENSMMUP00000024896
Singleton	ENSPTRP00000048682,ENSGGOP00000007687,ENSP00000360829,ENSPPYP00000022160,ENSNLEP00000010778,ENSMMUP00000028313
Singleton	ENSPTRP00000030217,ENSGGOP00000004477,ENSP00000244763,ENSPPYP00000018126,ENSNLEP00000023675,ENSMMUP00000002865
Singleton	ENSP00000249806,ENSPTRP00000012343,ENSGGOP00000007667,ENSPPYP00000007473,ENSNLEP00000015996,ENSMMUP00000015363
Singleton	ENSPTRP00000015759,ENSP00000313500,ENSGGOP00000003375,ENSPPYP00000009378,ENSNLEP00000006696,ENSMMUP00000008947
Singleton	ENSPTRP00000048872,ENSP00000385098,ENSGGOP00000000207,ENSPPYP00000014608,ENSNLEP00000008481,ENSMMUP00000024136
Singleton	ENSGGOP00000010551,ENSP00000315265,ENSPTRP00000017059,ENSPPYP00000010303,ENSNLEP00000009709,ENSMMUP00000017556
Singleton	ENSP00000349732,ENSPTRP00000040039,ENSGGOP00000014560,ENSPPYP00000015484,ENSNLEP00000008562,ENSMMUP00000013763
Singleton	ENSP00000376349,ENSPTRP00000011592,ENSGGOP00000007445,ENSPPYP00000007047,ENSNLEP00000019924,ENSMMUP00000006230
Singleton	ENSGGOP00000010523,ENSPTRP00000048863,ENSP00000437957,ENSPPYP00000014617,ENSNLEP00000008532,ENSMMUP00000002504
Singleton	ENSGGOP00000015139,ENSPTRP00000011774,ENSP00000256538,ENSPPYP00000007166,ENSNLEP00000013623,ENSMMUP00000005564
Singleton	ENSP00000340088,ENSPTRP00000017236,ENSGGOP00000010329,ENSPPYP00000010404,ENSNLEP00000000775,ENSMMUP00000032036
Singleton	ENSPTRP00000055463,ENSP00000380251,ENSGGOP00000007613,ENSPPYP00000010996,ENSNLEP00000009279,ENSMMUP00000031690
Singleton	ENSPTRP00000055712,ENSP00000380933,ENSGGOP00000013748,ENSPPYP00000005506,ENSNLEP00000006824,ENSMMUP00000038921
Singleton	ENSP00000361433,ENSPTRP00000048785,ENSGGOP00000010315,ENSPPYP00000022078,ENSNLEP00000015236,ENSMMUP00000016415
Singleton	ENSP00000431049,ENSGGOP00000011829,ENSPTRP00000033917,ENSPPYP00000020320,ENSNLEP00000003806,ENSMMUP00000016585
Singleton	ENSGGOP00000002649,ENSPTRP00000020020,ENSP00000263663,ENSPPYP00000014136,ENSNLEP00000016500,ENSMMUP00000002041
Singleton	ENSPTRP00000011828,ENSP00000260447,ENSGGOP00000000049,ENSPPYP00000007200,ENSNLEP00000009458,ENSMMUP00000017287
Singleton	ENSP00000373304,ENSPTRP00000025280,ENSGGOP00000001344,ENSPPYP00000014993,ENSNLEP00000006242,ENSMMUP00000019401
Singleton	ENSPTRP00000032666,ENSGGOP00000028631,ENSP00000379218,ENSPPYP00000019734,ENSNLEP00000004030,ENSMMUP00000025016
Singleton	ENSP00000308820,ENSGGOP00000003678,ENSPTRP00000048255,ENSPPYP00000004028,ENSNLEP00000021265,ENSMMUP00000019678
Singleton	ENSP00000386146,ENSPTRP00000060413,ENSGGOP00000009715,ENSPPYP00000018589,ENSNLEP00000022876,ENSMMUP00000026653
Singleton	ENSP00000370021,ENSGGOP00000017097,ENSPTRP00000035565,ENSPPYP00000021507,ENSNLEP00000021330,ENSMMUP00000039266
Singleton	ENSP00000379383,ENSPTRP00000027735,ENSGGOP00000016638,ENSPPYP00000016536,ENSNLEP00000009377,ENSMMUP00000029101
Singleton	ENSP00000353245,ENSGGOP00000009531,ENSPTRP00000053209,ENSPPYP00000008739,ENSNLEP00000000548,ENSMMUP00000002042
Singleton	ENSP00000360660,ENSGGOP00000011417,ENSPTRP00000048626,ENSPPYP00000022204,ENSNLEP00000010834,ENSMMUP00000023483
Singleton	ENSPTRP00000022858,ENSP00000217456,ENSGGOP00000001262,ENSPPYP00000012044,ENSNLEP00000018856,ENSMMUP00000007600
Singleton	ENSPTRP00000002254,ENSGGOP00000002764,ENSP00000357754,ENSPPYP00000000967,ENSNLEP00000012609,ENSMMUP00000023337
Singleton	ENSPTRP00000035663,ENSP00000420514,ENSGGOP00000016131,ENSPPYP00000021443,ENSNLEP00000006298,ENSMMUP00000039354
Singleton	ENSGGOP00000008140,ENSP00000381204,ENSPTRP00000055304,ENSPPYP00000004358,ENSNLEP00000008731,ENSMMUP00000004539
Singleton	ENSP00000327732,ENSPTRP00000033360,ENSGGOP00000000920,ENSPPYP00000019517,ENSNLEP00000014277,ENSMMUP00000035442
Singleton	ENSPTRP00000034736,ENSGGOP00000007573,ENSP00000260118,ENSPPYP00000020888,ENSNLEP00000004652,ENSMMUP00000011993
Singleton	ENSPTRP00000021366,ENSGGOP00000009448,ENSP00000348459,ENSPPYP00000014294,ENSNLEP00000010256,ENSMMUP00000013329
Singleton	ENSP00000359612,ENSPTRP00000001578,ENSGGOP00000011801,ENSPPYP00000001384,ENSNLEP00000012221,ENSMMUP00000007544
Singleton	ENSP00000483547,ENSPTRP00000037401,ENSGGOP00000006574,ENSPPYP00000022660,ENSNLEP00000001600,ENSMMUP00000004276
Singleton	ENSP00000360268,ENSPTRP00000004870,ENSGGOP00000012190,ENSPPYP00000002911,ENSNLEP00000015949,ENSMMUP00000004139
Singleton	ENSPTRP00000031842,ENSP00000356630,ENSGGOP00000014769,ENSPPYP00000019092,ENSNLEP00000018270,ENSMMUP00000007505
Singleton	ENSP00000268719,ENSPTRP00000015075,ENSGGOP00000020357,ENSPPYP00000009045,ENSNLEP00000016752,ENSMMUP00000007760
Singleton	ENSPTRP00000009046,ENSGGOP00000022711,ENSP00000431759,ENSPPYP00000005537,ENSNLEP00000007156,ENSMMUP00000005151
Singleton	ENSPTRP00000017430,ENSP00000246117,ENSGGOP00000021392,ENSPPYP00000010510,ENSNLEP00000003072,ENSMMUP00000022420
Singleton	ENSP00000330389,ENSGGOP00000003993,ENSPTRP00000020128,ENSPPYP00000014067,ENSNLEP00000001157,ENSMMUP00000012548
Singleton	ENSPTRP00000007581,ENSP00000341684,ENSGGOP00000001487,ENSPPYP00000004603,ENSNLEP00000009064,ENSMMUP00000008411
Singleton	ENSP00000319417,ENSGGOP00000014134,ENSPTRP00000053660,ENSPPYP00000005922,ENSNLEP00000002515,ENSMMUP00000021758
Singleton	ENSP00000363984,ENSPTRP00000036235,ENSGGOP00000018839,ENSPPYP00000021799,ENSNLEP00000020787,ENSMMUP00000031341
Singleton	ENSP00000364938,ENSPTRP00000052806,ENSGGOP00000014815,ENSPPYP00000002132,ENSNLEP00000009298,ENSMMUP00000021394
Singleton	ENSPTRP00000038428,ENSGGOP00000012729,ENSP00000306220,ENSPPYP00000023236,ENSNLEP00000002798,ENSMMUP00000003637
Singleton	ENSPTRP00000000085,ENSGGOP00000010245,ENSP00000475168,ENSPPYP00000002294,ENSNLEP00000000232,ENSMMUP00000016208
Singleton	ENSGGOP00000014027,ENSP00000282032,ENSPTRP00000006021,ENSPPYP00000003898,ENSNLEP00000024399,ENSMMUP00000023154
Singleton	ENSP00000361170,ENSGGOP00000028221,ENSPTRP00000043127,ENSPPYP00000001641,ENSNLEP00000017467,ENSMMUP00000026425
Singleton	ENSGGOP00000012244,ENSPTRP00000039486,ENSP00000278243,ENSPPYP00000004150,ENSNLEP00000021018,ENSMMUP00000005281
Singleton	ENSGGOP00000023580,ENSP00000480986,ENSPTRP00000000796,ENSPPYP00000001867,ENSNLEP00000001864,ENSMMUP00000015951
Singleton	ENSP00000357507,ENSPTRP00000002323,ENSGGOP00000023041,ENSPPYP00000000916,ENSNLEP00000013561,ENSMMUP00000014163
Singleton	ENSMMUP00000017481,ENSGGOP00000014080,ENSP00000366430,ENSPTRP00000000234,ENSPPYP00000002209,ENSNLEP00000011410
Singleton	ENSGGOP00000019908,ENSPTRP00000020669,ENSP00000477639,ENSPPYP00000013732,ENSNLEP00000012506,ENSMMUP00000002797
Singleton	ENSP00000235521,ENSPTRP00000002004,ENSGGOP00000014668,ENSPPYP00000001126,ENSNLEP00000006492,ENSMMUP00000012129
Singleton	ENSP00000219066,ENSPTRP00000013031,ENSGGOP00000027360,ENSPPYP00000007906,ENSNLEP00000011004,ENSMMUP00000003755
Singleton	ENSP00000251250,ENSPTRP00000012062,ENSGGOP00000020814,ENSPPYP00000007326,ENSNLEP00000007485,ENSMMUP00000033646
Singleton	ENSPTRP00000007245,ENSP00000414390,ENSGGOP00000000975,ENSPPYP00000004353,ENSNLEP00000008725,ENSMMUP00000004526
Singleton	ENSPTRP00000020344,ENSP00000272252,ENSGGOP00000013889,ENSPPYP00000013940,ENSNLEP00000019825,ENSMMUP00000014431
Singleton	ENSP00000359258,ENSGGOP00000016027,ENSPTRP00000001677,ENSPPYP00000001323,ENSNLEP00000013213,ENSMMUP00000018211
Singleton	ENSGGOP00000001273,ENSPTRP00000028888,ENSP00000380157,ENSPPYP00000017268,ENSNLEP00000013400,ENSMMUP00000034735
Singleton	ENSPTRP00000010645,ENSP00000399718,ENSGGOP00000006180,ENSPPYP00000006532,ENSNLEP00000004733,ENSMMUP00000006455
Singleton	ENSPTRP00000014850,ENSGGOP00000014940,ENSP00000301599,ENSPPYP00000008925,ENSNLEP00000011904,ENSMMUP00000010704
Singleton	ENSP00000431404,ENSPTRP00000003540,ENSGGOP00000004907,ENSPPYP00000000124,ENSNLEP00000001827,ENSMMUP00000003057
Singleton	ENSP00000361499,ENSPTRP00000039050,ENSGGOP00000019861,ENSPPYP00000018619,ENSNLEP00000004928,ENSMMUP00000030697
Singleton	ENSP00000334379,ENSPTRP00000041847,ENSGGOP00000017838,ENSPPYP00000004194,ENSNLEP00000020719,ENSMMUP00000014743
Singleton	ENSP00000378294,ENSPTRP00000029569,ENSGGOP00000012507,ENSPPYP00000017702,ENSNLEP00000011070,ENSMMUP00000002590
Singleton	ENSGGOP00000012688,ENSP00000222224,ENSPTRP00000019670,ENSPPYP00000011618,ENSNLEP00000007632,ENSMMUP00000012693
Singleton	ENSP00000427550,ENSPTRP00000016823,ENSGGOP00000003248,ENSPPYP00000024129,ENSNLEP00000011199,ENSMMUP00000003376
Singleton	ENSPTRP00000007317,ENSP00000483537,ENSGGOP00000027956,ENSPPYP00000004404,ENSNLEP00000008827,ENSMMUP00000026558
Singleton	ENSPTRP00000033389,ENSP00000304353,ENSGGOP00000016084,ENSPPYP00000019530,ENSNLEP00000014500,ENSMMUP00000011256
Singleton	ENSP00000226432,ENSPTRP00000027610,ENSGGOP00000014129,ENSPPYP00000016447,ENSNLEP00000021152,ENSMMUP00000019307
Singleton	ENSP00000355319,ENSPTRP00000044806,ENSGGOP00000017861,ENSPPYP00000006843,ENSNLEP00000020208,ENSMMUP00000005193
Singleton	ENSPTRP00000014056,ENSP00000290953,ENSGGOP00000012662,ENSPPYP00000008427,ENSNLEP00000005724,ENSMMUP00000010538
Singleton	ENSP00000358925,ENSPTRP00000001806,ENSGGOP00000005157,ENSPPYP00000001250,ENSNLEP00000003228,ENSMMUP00000020164
Singleton	ENSPTRP00000007356,ENSP00000376767,ENSGGOP00000003174,ENSPPYP00000004437,ENSNLEP00000008894,ENSMMUP00000025529
Singleton	ENSP00000313243,ENSPTRP00000016053,ENSGGOP00000013452,ENSPPYP00000009249,ENSNLEP00000009981,ENSMMUP00000034776
Singleton	ENSP00000379430,ENSPTRP00000055877,ENSGGOP00000007970,ENSPPYP00000021041,ENSNLEP00000004292,ENSMMUP00000032045
Singleton	ENSPTRP00000025009,ENSP00000415430,ENSGGOP00000000199,ENSPPYP00000013333,ENSNLEP00000019109,ENSMMUP00000010654
Singleton	ENSGGOP00000005668,ENSP00000377971,ENSPTRP00000056599,ENSPPYP00000010877,ENSNLEP00000006925,ENSMMUP00000021328
Singleton	ENSP00000312774,ENSPTRP00000019288,ENSGGOP00000008534,ENSPPYP00000011411,ENSNLEP00000022636,ENSMMUP00000029168
Singleton	ENSPTRP00000001444,ENSP00000302724,ENSGGOP00000021456,ENSPPYP00000001471,ENSNLEP00000018524,ENSMMUP00000000858
Singleton	ENSP00000395281,ENSPTRP00000048686,ENSGGOP00000013068,ENSPPYP00000022156,ENSNLEP00000010729,ENSMMUP00000023554
Singleton	ENSGGOP00000011518,ENSP00000315554,ENSPTRP00000014810,ENSPPYP00000008904,ENSNLEP00000011480,ENSMMUP00000020496
Singleton	ENSP00000283547,ENSPTRP00000010271,ENSGGOP00000009513,ENSPPYP00000006279,ENSNLEP00000009772,ENSMMUP00000017264
Singleton	ENSP00000330070,ENSPTRP00000013028,ENSGGOP00000008380,ENSPPYP00000007904,ENSNLEP00000022339,ENSMMUP00000026322
Singleton	ENSP00000369383,ENSPTRP00000020206,ENSGGOP00000026304,ENSPPYP00000014019,ENSNLEP00000003962,ENSMMUP00000013773
Singleton	ENSPTRP00000029560,ENSGGOP00000025317,ENSP00000326563,ENSPPYP00000017696,ENSNLEP00000010895,ENSMMUP00000000618
Singleton	ENSP00000386660,ENSGGOP00000006802,ENSPTRP00000042227,ENSPPYP00000013616,ENSNLEP00000003424,ENSMMUP00000017247
Singleton	ENSPTRP00000036657,ENSP00000291900,ENSGGOP00000012072,ENSPPYP00000022035,ENSNLEP00000021367,ENSMMUP00000014246
Singleton	ENSP00000357842,ENSPTRP00000002201,ENSGGOP00000023639,ENSPPYP00000001007,ENSNLEP00000012486,ENSMMUP00000027999
Singleton	ENSP00000319851,ENSPTRP00000025961,ENSGGOP00000001454,ENSPPYP00000024543,ENSNLEP00000008819,ENSMMUP00000025315
Singleton	ENSPTRP00000040188,ENSP00000355053,ENSGGOP00000005575,ENSPPYP00000001814,ENSNLEP00000004000,ENSMMUP00000008426
Singleton	ENSP00000380057,ENSPTRP00000013141,ENSGGOP00000016028,ENSPPYP00000007965,ENSNLEP00000011741,ENSMMUP00000009922
Singleton	ENSP00000331626,ENSPTRP00000013511,ENSGGOP00000004672,ENSPPYP00000008148,ENSNLEP00000014263,ENSMMUP00000013718
Singleton	ENSPTRP00000011944,ENSP00000380174,ENSGGOP00000002830,ENSPPYP00000007265,ENSNLEP00000005989,ENSMMUP00000022469
Singleton	ENSPTRP00000001158,ENSGGOP00000003222,ENSP00000335060,ENSPPYP00000001642,ENSNLEP00000022208,ENSMMUP00000026417
Singleton	ENSPTRP00000015840,ENSP00000340820,ENSGGOP00000016987,ENSPPYP00000009325,ENSNLEP00000005820,ENSMMUP00000001080
Singleton	ENSGGOP00000004236,ENSPTRP00000025666,ENSP00000353375,ENSPPYP00000015563,ENSNLEP00000007760,ENSMMUP00000005091
Singleton	ENSPTRP00000039947,ENSP00000353508,ENSGGOP00000017944,ENSPPYP00000014672,ENSNLEP00000008722,ENSMMUP00000024664
Singleton	ENSP00000420176,ENSGGOP00000023800,ENSPTRP00000020772,ENSPPYP00000013669,ENSNLEP00000001299,ENSMMUP00000002454
Singleton	ENSP00000328174,ENSGGOP00000012055,ENSPTRP00000012249,ENSPPYP00000007435,ENSNLEP00000015209,ENSMMUP00000008398
Singleton	ENSP00000462154,ENSGGOP00000006140,ENSPTRP00000057865,ENSPPYP00000009804,ENSNLEP00000016194,ENSMMUP00000024974
Singleton	ENSPTRP00000006871,ENSP00000294309,ENSGGOP00000027967,ENSPPYP00000003436,ENSNLEP00000008046,ENSMMUP00000014126
Singleton	ENSPTRP00000048336,ENSP00000264555,ENSGGOP00000008144,ENSPPYP00000023859,ENSNLEP00000010240,ENSMMUP00000005353
Singleton	ENSP00000358374,ENSPTRP00000045577,ENSGGOP00000014528,ENSPPYP00000005061,ENSNLEP00000021767,ENSMMUP00000031334
Singleton	ENSPTRP00000014298,ENSP00000268533,ENSGGOP00000016636,ENSPPYP00000008547,ENSNLEP00000016080,ENSMMUP00000015482
Singleton	ENSPTRP00000031424,ENSP00000257770,ENSGGOP00000000884,ENSPPYP00000018827,ENSNLEP00000015555,ENSMMUP00000007196
Singleton	ENSMMUP00000007822,ENSP00000382021,ENSPTRP00000056165,ENSGGOP00000027875,ENSPPYP00000008146,ENSNLEP00000014313
Singleton	ENSP00000373610,ENSPTRP00000013426,ENSGGOP00000006139,ENSPPYP00000008123,ENSNLEP00000014694,ENSMMUP00000018240
Singleton	ENSP00000462419,ENSPTRP00000015256,ENSGGOP00000016349,ENSPPYP00000009120,ENSNLEP00000003624,ENSMMUP00000035049
Singleton	ENSP00000266070,ENSPTRP00000023632,ENSGGOP00000019110,ENSPPYP00000012535,ENSNLEP00000012137,ENSMMUP00000025365
Singleton	ENSPTRP00000042101,ENSP00000353670,ENSGGOP00000016345,ENSPPYP00000001853,ENSNLEP00000002553,ENSMMUP00000040460
Singleton	ENSPTRP00000020244,ENSP00000330442,ENSGGOP00000016423,ENSPPYP00000013995,ENSNLEP00000018607,ENSMMUP00000010958
Singleton	ENSP00000278505,ENSGGOP00000027051,ENSPTRP00000060757,ENSPPYP00000004332,ENSNLEP00000008682,ENSMMUP00000010033
Singleton	ENSPTRP00000029223,ENSGGOP00000010046,ENSP00000379294,ENSPPYP00000017475,ENSNLEP00000016900,ENSMMUP00000034334
Singleton	ENSP00000480322,ENSGGOP00000026519,ENSPTRP00000038540,ENSPPYP00000023302,ENSNLEP00000016556,ENSMMUP00000021838
Singleton	ENSPTRP00000007023,ENSP00000307093,ENSGGOP00000005287,ENSPPYP00000004220,ENSNLEP00000020497,ENSMMUP00000010089
Singleton	ENSGGOP00000000411,ENSPTRP00000032617,ENSP00000199448,ENSPPYP00000019757,ENSNLEP00000003231,ENSMMUP00000022116
Singleton	ENSPTRP00000036826,ENSGGOP00000014119,ENSP00000361057,ENSPPYP00000022130,ENSNLEP00000015904,ENSMMUP00000029418
Singleton	ENSPTRP00000041147,ENSP00000290231,ENSGGOP00000013276,ENSPPYP00000012389,ENSNLEP00000008375,ENSMMUP00000038032
Singleton	ENSP00000332805,ENSPTRP00000023833,ENSGGOP00000027774,ENSPPYP00000012670,ENSNLEP00000022404,ENSMMUP00000026709
Singleton	ENSPTRP00000024923,ENSP00000216115,ENSGGOP00000000028,ENSPPYP00000013289,ENSNLEP00000019510,ENSMMUP00000036942
Singleton	ENSGGOP00000016881,ENSP00000322609,ENSPTRP00000001497,ENSPPYP00000001438,ENSNLEP00000011607,ENSMMUP00000025616
Singleton	ENSP00000457539,ENSGGOP00000001071,ENSPTRP00000013550,ENSPPYP00000008175,ENSNLEP00000001855,ENSMMUP00000000955
Singleton	ENSPTRP00000041699,ENSP00000316032,ENSGGOP00000027481,ENSPPYP00000004152,ENSNLEP00000021010,ENSMMUP00000005278
Singleton	ENSP00000278200,ENSPTRP00000006031,ENSGGOP00000014538,ENSPPYP00000003891,ENSNLEP00000021727,ENSMMUP00000037065
Singleton	ENSP00000436773,ENSPTRP00000015236,ENSGGOP00000016275,ENSPPYP00000009111,ENSNLEP00000003270,ENSMMUP00000030825
Singleton	ENSGGOP00000009950,ENSP00000464087,ENSPTRP00000016584,ENSPPYP00000009784,ENSNLEP00000019090,ENSMMUP00000007212
Singleton	ENSGGOP00000002710,ENSP00000399982,ENSPTRP00000033329,ENSPPYP00000019499,ENSNLEP00000014037,ENSMMUP00000017680
Singleton	ENSPTRP00000022009,ENSP00000391088,ENSGGOP00000010664,ENSPPYP00000014675,ENSNLEP00000008734,ENSMMUP00000003756
Singleton	ENSPTRP00000017166,ENSP00000255674,ENSGGOP00000012828,ENSPPYP00000010361,ENSNLEP00000011192,ENSMMUP00000013297
Singleton	ENSPTRP00000025285,ENSP00000253686,ENSGGOP00000010723,ENSPPYP00000014997,ENSNLEP00000006306,ENSMMUP00000006825
Singleton	ENSPTRP00000015967,ENSP00000323184,ENSGGOP00000003313,ENSPPYP00000009303,ENSNLEP00000009410,ENSMMUP00000022683
Singleton	ENSGGOP00000009991,ENSPTRP00000008965,ENSP00000256010,ENSPPYP00000005485,ENSNLEP00000006525,ENSMMUP00000030481
Singleton	ENSGGOP00000012771,ENSPTRP00000042605,ENSPPYP00000018832,ENSP00000382234,ENSNLEP00000005159,ENSMMUP00000035627
Singleton	ENSP00000340887,ENSPTRP00000029969,ENSGGOP00000013115,ENSPPYP00000017972,ENSNLEP00000000600,ENSMMUP00000004421
Singleton	ENSP00000431012,ENSPTRP00000034156,ENSGGOP00000024954,ENSPPYP00000020504,ENSNLEP00000018092,ENSMMUP00000012392
Singleton	ENSPTRP00000046166,ENSGGOP00000002167,ENSP00000355060,ENSPPYP00000002097,ENSNLEP00000009484,ENSMMUP00000014220
Singleton	ENSP00000262013,ENSPTRP00000040605,ENSGGOP00000021415,ENSPPYP00000009292,ENSNLEP00000009651,ENSMMUP00000029662
Singleton	ENSP00000253458,ENSPTRP00000014381,ENSGGOP00000008860,ENSPPYP00000008592,ENSNLEP00000013848,ENSMMUP00000027106
Singleton	ENSGGOP00000004452,ENSPTRP00000051750,ENSP00000357733,ENSPPYP00000000958,ENSNLEP00000012634,ENSMMUP00000028647
Singleton	ENSP00000324277,ENSPTRP00000008045,ENSGGOP00000022311,ENSPPYP00000004922,ENSNLEP00000004345,ENSMMUP00000008782
Singleton	ENSP00000245838,ENSPTRP00000038301,ENSGGOP00000000482,ENSPPYP00000023166,ENSNLEP00000018305,ENSMMUP00000004994
Singleton	ENSPTRP00000054619,ENSP00000379826,ENSGGOP00000004803,ENSPPYP00000019267,ENSNLEP00000006017,ENSMMUP00000015905
Singleton	ENSPTRP00000048573,ENSGGOP00000017880,ENSP00000362424,ENSPPYP00000014902,ENSNLEP00000013770,ENSMMUP00000013180
Singleton	ENSP00000295321,ENSGGOP00000010154,ENSPTRP00000021285,ENSPPYP00000023972,ENSNLEP00000019157,ENSMMUP00000003748
Singleton	ENSGGOP00000027673,ENSP00000280295,ENSPTRP00000021726,ENSPPYP00000014513,ENSNLEP00000007721,ENSMMUP00000001559
Singleton	ENSP00000400932,ENSPTRP00000004837,ENSGGOP00000025131,ENSPPYP00000002894,ENSNLEP00000015663,ENSMMUP00000002148
Singleton	ENSPTRP00000037948,ENSP00000331556,ENSGGOP00000001564,ENSPPYP00000022959,ENSNLEP00000003063,ENSMMUP00000029074
Singleton	ENSP00000363929,ENSPTRP00000023016,ENSGGOP00000024336,ENSPPYP00000012217,ENSNLEP00000012321,ENSMMUP00000014042
Singleton	ENSPTRP00000043199,ENSP00000376587,ENSGGOP00000012710,ENSPPYP00000015908,ENSNLEP00000004648,ENSMMUP00000041360
Singleton	ENSP00000216832,ENSGGOP00000025407,ENSPTRP00000010673,ENSPPYP00000006552,ENSNLEP00000004951,ENSMMUP00000027668
Singleton	ENSP00000278935,ENSPTRP00000007418,ENSGGOP00000006308,ENSPPYP00000004484,ENSNLEP00000024092,ENSMMUP00000010241
Singleton	ENSGGOP00000003763,ENSPTRP00000040197,ENSP00000332034,ENSPPYP00000006036,ENSNLEP00000003220,ENSMMUP00000002812
Singleton	ENSPTRP00000013959,ENSP00000219299,ENSGGOP00000013170,ENSPPYP00000008368,ENSNLEP00000004123,ENSMMUP00000025559
Singleton	ENSGGOP00000007550,ENSP00000355499,ENSPTRP00000003675,ENSPPYP00000000058,ENSNLEP00000024098,ENSMMUP00000026290
Singleton	ENSPTRP00000021461,ENSP00000283233,ENSGGOP00000007565,ENSPPYP00000024173,ENSNLEP00000001032,ENSMMUP00000015271
Singleton	ENSP00000363680,ENSPTRP00000037786,ENSGGOP00000005788,ENSPPYP00000022872,ENSNLEP00000000848,ENSMMUP00000023351
Singleton	ENSGGOP00000008486,ENSPTRP00000028109,ENSP00000226796,ENSPPYP00000016749,ENSNLEP00000020113,ENSMMUP00000027947
Singleton	ENSP00000460300,ENSPTRP00000014683,ENSGGOP00000004688,ENSPPYP00000023917,ENSNLEP00000021075,ENSMMUP00000013273
Singleton	ENSP00000368931,ENSGGOP00000001105,ENSPTRP00000029342,ENSPPYP00000017555,ENSNLEP00000014301,ENSMMUP00000006650
Singleton	ENSPTRP00000045846,ENSP00000384537,ENSGGOP00000018133,ENSPPYP00000019153,ENSNLEP00000018672,ENSMMUP00000030620
Singleton	ENSPTRP00000009365,ENSP00000267260,ENSGGOP00000025580,ENSPPYP00000005716,ENSNLEP00000000249,ENSMMUP00000027955
Singleton	ENSP00000362638,ENSGGOP00000011459,ENSPTRP00000000846,ENSPPYP00000001837,ENSNLEP00000022104,ENSMMUP00000013017
Singleton	ENSPTRP00000025199,ENSP00000392511,ENSGGOP00000011909,ENSPPYP00000015284,ENSNLEP00000005280,ENSMMUP00000024045
Singleton	ENSP00000340935,ENSPTRP00000027932,ENSGGOP00000020626,ENSPPYP00000016655,ENSNLEP00000011658,ENSMMUP00000014545
Singleton	ENSGGOP00000016904,ENSPTRP00000058522,ENSP00000367028,ENSPPYP00000017847,ENSNLEP00000012588,ENSMMUP00000011956
Singleton	ENSPTRP00000028731,ENSP00000319281,ENSGGOP00000022913,ENSPPYP00000017155,ENSNLEP00000014522,ENSMMUP00000015606
Singleton	ENSP00000252825,ENSPTRP00000019367,ENSGGOP00000008228,ENSPPYP00000011463,ENSNLEP00000006059,ENSMMUP00000009893
Singleton	ENSP00000365465,ENSGGOP00000022059,ENSPTRP00000030625,ENSPPYP00000019272,ENSNLEP00000006899,ENSMMUP00000020575
Singleton	ENSPTRP00000030950,ENSP00000338164,ENSGGOP00000004253,ENSPPYP00000018521,ENSNLEP00000013557,ENSMMUP00000028982
Singleton	ENSPTRP00000043429,ENSP00000357764,ENSGGOP00000002939,ENSPPYP00000000971,ENSNLEP00000022187,ENSMMUP00000002624
Singleton	ENSPTRP00000051751,ENSP00000357736,ENSGGOP00000004453,ENSPPYP00000000959,ENSNLEP00000012632,ENSMMUP00000012358
Singleton	ENSGGOP00000012120,ENSP00000332163,ENSPTRP00000002255,ENSPPYP00000000964,ENSNLEP00000022190,ENSMMUP00000023339
Singleton	ENSGGOP00000014230,ENSPTRP00000007841,ENSP00000478828,ENSPPYP00000004786,ENSNLEP00000005647,ENSMMUP00000022024
Singleton	ENSPTRP00000029447,ENSGGOP00000001031,ENSP00000296870,ENSPPYP00000017618,ENSNLEP00000015325,ENSMMUP00000022233
Singleton	ENSP00000301246,ENSPTRP00000018711,ENSGGOP00000024151,ENSPPYP00000011115,ENSNLEP00000020541,ENSMMUP00000016435
Singleton	ENSGGOP00000007527,ENSPTRP00000000668,ENSP00000363330,ENSPPYP00000001949,ENSNLEP00000011307,ENSMMUP00000013405
Singleton	ENSP00000355840,ENSPTRP00000003377,ENSGGOP00000006844,ENSPPYP00000000191,ENSNLEP00000022551,ENSMMUP00000016673
Singleton	ENSP00000312671,ENSGGOP00000011472,ENSPTRP00000006698,ENSPPYP00000003542,ENSNLEP00000006913,ENSMMUP00000018612
Singleton	ENSPTRP00000044919,ENSGGOP00000028701,ENSP00000263991,ENSPPYP00000013802,ENSNLEP00000011943,ENSMMUP00000021920
Singleton	ENSPTRP00000031574,ENSGGOP00000003349,ENSP00000486901,ENSPPYP00000018929,ENSNLEP00000015353,ENSMMUP00000030565
Singleton	ENSP00000256194,ENSGGOP00000012723,ENSPTRP00000005885,ENSPPYP00000003993,ENSNLEP00000021438,ENSMMUP00000036976
Singleton	ENSP00000476369,ENSPTRP00000036412,ENSGGOP00000007282,ENSPPYP00000021912,ENSNLEP00000020686,ENSMMUP00000002198
Singleton	ENSGGOP00000004922,ENSPTRP00000055839,ENSP00000359206,ENSPPYP00000003001,ENSNLEP00000018075,ENSMMUP00000008870
Singleton	ENSGGOP00000007712,ENSPTRP00000029931,ENSP00000265094,ENSPPYP00000017952,ENSNLEP00000000414,ENSMMUP00000021052
Singleton	ENSP00000318944,ENSPTRP00000013051,ENSGGOP00000017604,ENSPPYP00000007911,ENSNLEP00000023669,ENSMMUP00000025265
Singleton	ENSPTRP00000028353,ENSP00000281708,ENSGGOP00000026487,ENSPPYP00000016901,ENSNLEP00000007135,ENSMMUP00000026757
Singleton	ENSP00000341957,ENSPTRP00000003384,ENSGGOP00000003725,ENSPPYP00000000187,ENSNLEP00000016230,ENSMMUP00000014590
Singleton	ENSP00000202556,ENSPTRP00000011544,ENSGGOP00000025592,ENSPPYP00000007023,ENSNLEP00000019698,ENSMMUP00000023817
Singleton	ENSP00000389168,ENSGGOP00000014223,ENSPTRP00000047002,ENSPPYP00000005469,ENSNLEP00000006189,ENSMMUP00000025250
Singleton	ENSPTRP00000031256,ENSGGOP00000002182,ENSP00000304078,ENSPPYP00000018714,ENSNLEP00000004027,ENSMMUP00000001108
Singleton	ENSGGOP00000015294,ENSP00000481110,ENSPTRP00000023170,ENSPPYP00000012291,ENSNLEP00000007817,ENSMMUP00000004507
Singleton	ENSP00000428876,ENSPTRP00000035144,ENSGGOP00000021573,ENSPPYP00000021153,ENSNLEP00000006392,ENSMMUP00000007942
Singleton	ENSGGOP00000006724,ENSP00000330432,ENSPTRP00000024818,ENSPPYP00000013218,ENSNLEP00000018578,ENSMMUP00000022577
Singleton	ENSPTRP00000023046,ENSP00000363529,ENSGGOP00000011806,ENSPPYP00000012227,ENSNLEP00000012453,ENSMMUP00000023952
Singleton	ENSPTRP00000010126,ENSP00000366283,ENSGGOP00000023118,ENSPPYP00000006195,ENSNLEP00000019992,ENSMMUP00000003819
Singleton	ENSPTRP00000010123,ENSP00000366288,ENSGGOP00000023394,ENSPPYP00000006192,ENSNLEP00000022942,ENSMMUP00000004957
Singleton	ENSP00000420091,ENSPTRP00000026832,ENSGGOP00000002218,ENSPPYP00000015951,ENSNLEP00000005851,ENSMMUP00000014471
Singleton	ENSP00000469205,ENSPTRP00000047233,ENSGGOP00000025923,ENSPPYP00000023274,ENSNLEP00000016027,ENSMMUP00000020174
Singleton	ENSPTRP00000057473,ENSGGOP00000027736,ENSP00000383143,ENSPPYP00000006194,ENSNLEP00000019986,ENSMMUP00000021430
Singleton	ENSP00000385824,ENSGGOP00000003457,ENSPTRP00000049754,ENSPPYP00000018917,ENSNLEP00000015110,ENSMMUP00000032969
Singleton	ENSPTRP00000009886,ENSP00000368880,ENSGGOP00000007922,ENSPPYP00000006042,ENSNLEP00000001356,ENSMMUP00000036378
Singleton	ENSPTRP00000059402,ENSGGOP00000001785,ENSP00000363377,ENSPPYP00000024155,ENSNLEP00000001323,ENSMMUP00000040996
Singleton	ENSP00000389014,ENSPTRP00000028810,ENSGGOP00000014986,ENSPPYP00000017211,ENSNLEP00000019644,ENSMMUP00000029180
Singleton	ENSPTRP00000051017,ENSP00000343741,ENSGGOP00000007921,ENSPPYP00000015853,ENSNLEP00000005837,ENSMMUP00000010409
Singleton	ENSPTRP00000045268,ENSP00000313420,ENSGGOP00000019202,ENSPPYP00000020829,ENSNLEP00000016119,ENSMMUP00000020132
Singleton	ENSPTRP00000051348,ENSP00000411831,ENSGGOP00000023666,ENSPPYP00000023772,ENSNLEP00000021957,ENSMMUP00000007788
Singleton	ENSPTRP00000013617,ENSP00000160827,ENSGGOP00000015211,ENSPPYP00000008681,ENSNLEP00000009186,ENSMMUP00000012667
Singleton	ENSPTRP00000006013,ENSP00000263181,ENSGGOP00000000513,ENSPPYP00000003903,ENSNLEP00000021704,ENSMMUP00000017901
Singleton	ENSPTRP00000046464,ENSP00000307078,ENSGGOP00000013097,ENSPPYP00000002553,ENSNLEP00000022029,ENSMMUP00000019734
Singleton	ENSPTRP00000035996,ENSP00000297814,ENSGGOP00000014205,ENSPPYP00000021654,ENSNLEP00000004194,ENSMMUP00000023966
Singleton	ENSP00000227524,ENSPTRP00000006406,ENSGGOP00000008458,ENSPPYP00000003692,ENSNLEP00000016546,ENSMMUP00000019079
Singleton	ENSP00000306625,ENSPTRP00000016651,ENSGGOP00000011296,ENSPPYP00000009833,ENSNLEP00000016899,ENSMMUP00000014282
Singleton	ENSPTRP00000017528,ENSP00000301281,ENSGGOP00000009034,ENSPPYP00000010548,ENSNLEP00000003881,ENSMMUP00000021964
Singleton	ENSPTRP00000013753,ENSP00000317579,ENSGGOP00000004381,ENSPPYP00000008709,ENSNLEP00000019926,ENSMMUP00000001203
Singleton	ENSGGOP00000005116,ENSP00000270538,ENSPTRP00000017711,ENSPPYP00000010651,ENSNLEP00000001541,ENSMMUP00000008614
Singleton	ENSP00000249075,ENSGGOP00000007011,ENSPTRP00000024522,ENSPPYP00000013055,ENSNLEP00000004251,ENSMMUP00000007327
Singleton	ENSP00000331640,ENSPTRP00000013235,ENSGGOP00000009873,ENSPPYP00000008010,ENSNLEP00000012265,ENSMMUP00000029907
Singleton	ENSPTRP00000003828,ENSP00000380421,ENSGGOP00000019528,ENSPPYP00000002389,ENSNLEP00000014149,ENSMMUP00000019858
Singleton	ENSP00000419279,ENSPTRP00000033836,ENSGGOP00000005581,ENSPPYP00000020248,ENSNLEP00000017126,ENSMMUP00000017935
Singleton	ENSGGOP00000002785,ENSP00000370673,ENSPTRP00000050127,ENSPPYP00000005004,ENSNLEP00000006739,ENSMMUP00000040052
Singleton	ENSP00000296658,ENSPTRP00000028696,ENSGGOP00000013786,ENSPPYP00000017140,ENSNLEP00000014105,ENSMMUP00000026477
Singleton	ENSGGOP00000006299,ENSP00000245544,ENSPTRP00000016374,ENSPPYP00000009681,ENSNLEP00000000852,ENSMMUP00000023675
Singleton	ENSPTRP00000041523,ENSP00000345341,ENSGGOP00000028522,ENSPPYP00000022012,ENSNLEP00000021277,ENSMMUP00000024001
Singleton	ENSPTRP00000013410,ENSGGOP00000015933,ENSP00000219599,ENSPPYP00000008107,ENSNLEP00000014886,ENSMMUP00000022036
Singleton	ENSGGOP00000008991,ENSP00000458316,ENSPTRP00000043982,ENSPPYP00000008843,ENSNLEP00000021192,ENSMMUP00000012027
Singleton	ENSPTRP00000016205,ENSP00000442563,ENSGGOP00000015036,ENSPPYP00000009601,ENSNLEP00000018197,ENSMMUP00000012377
Singleton	ENSP00000341139,ENSPTRP00000025753,ENSGGOP00000026892,ENSPPYP00000015524,ENSNLEP00000008305,ENSMMUP00000010855
Singleton	ENSP00000332162,ENSGGOP00000007755,ENSPTRP00000060307,ENSPPYP00000002127,ENSNLEP00000009322,ENSMMUP00000002551
Singleton	ENSPTRP00000015430,ENSP00000477848,ENSGGOP00000026065,ENSPPYP00000009232,ENSNLEP00000002915,ENSMMUP00000028534
Singleton	ENSP00000306344,ENSGGOP00000002543,ENSPTRP00000007142,ENSPPYP00000004290,ENSNLEP00000019588,ENSMMUP00000013400
Singleton	ENSP00000359976,ENSPTRP00000001478,ENSGGOP00000016141,ENSPPYP00000024468,ENSNLEP00000023695,ENSMMUP00000025387
Singleton	ENSPTRP00000026112,ENSGGOP00000000074,ENSP00000322469,ENSPPYP00000015253,ENSNLEP00000014278,ENSMMUP00000028331
Singleton	ENSPTRP00000009139,ENSP00000447057,ENSGGOP00000021269,ENSPPYP00000005588,ENSNLEP00000008005,ENSMMUP00000022539
Singleton	ENSP00000374501,ENSPTRP00000053764,ENSGGOP00000004774,ENSPPYP00000016234,ENSNLEP00000001281,ENSMMUP00000010964
Singleton	ENSP00000296435,ENSGGOP00000012112,ENSPTRP00000025671,ENSPPYP00000015559,ENSNLEP00000007795,ENSMMUP00000013960
Singleton	ENSP00000485663,ENSGGOP00000019994,ENSPTRP00000059279,ENSPPYP00000013170,ENSNLEP00000018200,ENSMMUP00000026013
Singleton	ENSPTRP00000023872,ENSGGOP00000012025,ENSP00000307143,ENSPPYP00000012704,ENSNLEP00000004916,ENSMMUP00000004938
Singleton	ENSP00000436607,ENSPTRP00000005860,ENSGGOP00000010974,ENSPPYP00000004007,ENSNLEP00000021345,ENSMMUP00000021517
Singleton	ENSP00000268124,ENSPTRP00000012706,ENSGGOP00000011446,ENSPPYP00000007673,ENSNLEP00000014209,ENSMMUP00000014614
Singleton	ENSP00000258991,ENSPTRP00000016202,ENSGGOP00000011171,ENSPPYP00000009597,ENSNLEP00000018316,ENSMMUP00000023060
Singleton	ENSP00000348564,ENSPTRP00000046824,ENSGGOP00000013964,ENSPPYP00000007255,ENSNLEP00000005537,ENSMMUP00000019830
Singleton	ENSPTRP00000049723,ENSP00000357863,ENSGGOP00000025455,ENSPPYP00000023513,ENSNLEP00000015603,ENSMMUP00000033012
Singleton	ENSP00000360682,ENSGGOP00000011351,ENSPTRP00000048632,ENSPPYP00000022199,ENSNLEP00000010678,ENSMMUP00000028229
Singleton	ENSPTRP00000040698,ENSP00000479370,ENSGGOP00000015255,ENSPPYP00000012994,ENSNLEP00000018930,ENSMMUP00000000357
Singleton	ENSP00000315081,ENSPTRP00000025806,ENSGGOP00000006910,ENSPPYP00000015496,ENSNLEP00000008507,ENSMMUP00000026487
Singleton	ENSPTRP00000007331,ENSGGOP00000007467,ENSP00000280325,ENSPPYP00000004416,ENSNLEP00000008844,ENSMMUP00000007199
Singleton	ENSP00000223136,ENSPTRP00000033429,ENSGGOP00000025959,ENSPPYP00000019557,ENSNLEP00000010085,ENSMMUP00000010294
Singleton	ENSPTRP00000025513,ENSP00000309836,ENSGGOP00000024602,ENSPPYP00000015632,ENSNLEP00000007104,ENSMMUP00000039032
Singleton	ENSP00000290208,ENSGGOP00000014976,ENSPTRP00000015873,ENSPPYP00000009959,ENSNLEP00000002265,ENSMMUP00000028305
Singleton	ENSP00000265960,ENSPTRP00000036525,ENSGGOP00000017131,ENSPPYP00000021975,ENSNLEP00000021107,ENSMMUP00000038842
Singleton	ENSPTRP00000036877,ENSGGOP00000007701,ENSP00000404438,ENSPPYP00000022161,ENSNLEP00000010784,ENSMMUP00000028315
Singleton	ENSPTRP00000044721,ENSGGOP00000017740,ENSP00000405573,ENSPPYP00000011012,ENSNLEP00000014291,ENSMMUP00000007737
Singleton	ENSP00000419005,ENSPTRP00000045825,ENSGGOP00000006086,ENSPPYP00000000261,ENSNLEP00000002483,ENSMMUP00000029062
Singleton	ENSP00000438886,ENSPTRP00000060664,ENSGGOP00000023971,ENSPPYP00000009966,ENSNLEP00000002900,ENSMMUP00000006329
Singleton	ENSGGOP00000000530,ENSP00000361311,ENSPTRP00000001144,ENSPPYP00000001656,ENSNLEP00000017123,ENSMMUP00000019454
Singleton	ENSP00000333680,ENSPTRP00000024899,ENSGGOP00000014032,ENSPPYP00000013275,ENSNLEP00000019271,ENSMMUP00000003970
Singleton	ENSP00000360824,ENSPTRP00000052338,ENSGGOP00000015512,ENSPPYP00000001586,ENSNLEP00000019275,ENSMMUP00000008746
Singleton	ENSP00000242067,ENSPTRP00000032585,ENSGGOP00000007939,ENSPPYP00000019783,ENSNLEP00000018747,ENSMMUP00000003865
Singleton	ENSPTRP00000007831,ENSP00000229243,ENSGGOP00000021251,ENSPPYP00000004779,ENSNLEP00000005358,ENSMMUP00000022339
Singleton	ENSGGOP00000010563,ENSPTRP00000043360,ENSP00000386277,ENSPPYP00000014744,ENSNLEP00000011076,ENSMMUP00000001072
Singleton	ENSPTRP00000053400,ENSP00000383911,ENSGGOP00000028643,ENSPPYP00000006232,ENSNLEP00000009731,ENSMMUP00000016192
Singleton	ENSP00000385675,ENSGGOP00000018546,ENSPTRP00000032433,ENSPPYP00000019884,ENSNLEP00000020374,ENSMMUP00000026278
Singleton	ENSGGOP00000020663,ENSP00000389182,ENSPTRP00000050528,ENSPPYP00000002866,ENSNLEP00000015046,ENSMMUP00000008711
Singleton	ENSGGOP00000003260,ENSP00000242465,ENSPTRP00000004433,ENSPPYP00000023890,ENSNLEP00000014068,ENSMMUP00000005481
Singleton	ENSGGOP00000008778,ENSPTRP00000005137,ENSP00000224950,ENSPPYP00000003058,ENSNLEP00000018551,ENSMMUP00000020094
Singleton	ENSGGOP00000003956,ENSPTRP00000000499,ENSP00000364212,ENSPPYP00000002054,ENSNLEP00000009656,ENSMMUP00000001992
Singleton	ENSPTRP00000014196,ENSP00000397863,ENSGGOP00000025210,ENSPPYP00000008510,ENSNLEP00000019575,ENSMMUP00000026867
Singleton	ENSGGOP00000028375,ENSP00000420641,ENSPTRP00000026787,ENSPPYP00000015913,ENSNLEP00000004795,ENSMMUP00000022318
Singleton	ENSPTRP00000012588,ENSP00000261758,ENSGGOP00000027449,ENSPPYP00000007624,ENSNLEP00000011002,ENSMMUP00000012314
Singleton	ENSP00000358753,ENSPTRP00000001895,ENSGGOP00000008343,ENSPPYP00000001204,ENSNLEP00000004712,ENSMMUP00000011621
Singleton	ENSP00000323720,ENSPTRP00000037414,ENSGGOP00000019414,ENSPPYP00000022666,ENSNLEP00000002188,ENSMMUP00000006964
Singleton	ENSGGOP00000018476,ENSPTRP00000030671,ENSP00000365081,ENSPPYP00000018389,ENSNLEP00000007518,ENSMMUP00000007020
Singleton	ENSP00000280357,ENSGGOP00000026718,ENSPTRP00000007359,ENSPPYP00000004441,ENSNLEP00000008896,ENSMMUP00000019986
Singleton	ENSPTRP00000034844,ENSP00000276585,ENSGGOP00000013213,ENSPPYP00000020969,ENSNLEP00000002719,ENSMMUP00000029442
Singleton	ENSPTRP00000002653,ENSGGOP00000007845,ENSP00000356951,ENSPPYP00000000697,ENSNLEP00000017495,ENSMMUP00000010809
Singleton	ENSP00000479494,ENSPTRP00000010291,ENSGGOP00000000404,ENSPPYP00000006295,ENSNLEP00000000753,ENSMMUP00000018126
Singleton	ENSP00000356405,ENSGGOP00000018379,ENSPTRP00000002998,ENSPPYP00000000447,ENSNLEP00000021930,ENSMMUP00000037970
Singleton	ENSGGOP00000002117,ENSP00000335076,ENSPTRP00000057098,ENSPPYP00000000088,ENSNLEP00000003928,ENSMMUP00000027963
Singleton	ENSPTRP00000041742,ENSGGOP00000019402,ENSP00000327344,ENSPPYP00000017721,ENSNLEP00000022356,ENSMMUP00000013495
Singleton	ENSPTRP00000006437,ENSP00000301761,ENSGGOP00000018243,ENSPPYP00000003677,ENSNLEP00000003155,ENSMMUP00000020037
Singleton	ENSP00000281924,ENSGGOP00000010761,ENSPTRP00000039732,ENSPPYP00000014293,ENSNLEP00000010223,ENSMMUP00000013852
Singleton	ENSPTRP00000030922,ENSP00000418983,ENSGGOP00000006869,ENSPPYP00000018504,ENSNLEP00000011034,ENSMMUP00000000922
Singleton	ENSPTRP00000022087,ENSP00000486540,ENSGGOP00000010811,ENSPPYP00000014723,ENSNLEP00000010675,ENSMMUP00000026835
Singleton	ENSPTRP00000052888,ENSP00000418770,ENSGGOP00000011805,ENSPPYP00000002233,ENSNLEP00000010736,ENSMMUP00000025846
Singleton	ENSP00000334849,ENSPTRP00000016344,ENSGGOP00000003234,ENSPPYP00000009665,ENSNLEP00000012722,ENSMMUP00000007580
Singleton	ENSPTRP00000050875,ENSP00000369798,ENSGGOP00000016393,ENSPPYP00000002378,ENSNLEP00000013795,ENSMMUP00000022961
Singleton	ENSP00000267615,ENSGGOP00000004463,ENSPTRP00000011352,ENSPPYP00000006916,ENSNLEP00000024090,ENSMMUP00000013051
Singleton	ENSPTRP00000010610,ENSGGOP00000007614,ENSP00000250454,ENSPPYP00000006517,ENSNLEP00000004002,ENSMMUP00000011567
Singleton	ENSPTRP00000029121,ENSP00000274368,ENSGGOP00000010859,ENSPPYP00000017409,ENSNLEP00000015342,ENSMMUP00000028130
Singleton	ENSP00000310841,ENSPTRP00000039253,ENSGGOP00000009172,ENSPPYP00000008604,ENSNLEP00000013993,ENSMMUP00000023175
Singleton	ENSP00000300738,ENSPTRP00000005668,ENSGGOP00000023508,ENSPPYP00000004146,ENSNLEP00000021038,ENSMMUP00000005291
Singleton	ENSP00000389399,ENSGGOP00000010341,ENSPTRP00000010303,ENSPPYP00000006302,ENSNLEP00000000975,ENSMMUP00000035213
Singleton	ENSGGOP00000005176,ENSP00000294543,ENSPTRP00000000476,ENSPPYP00000002067,ENSNLEP00000009601,ENSMMUP00000003352
Singleton	ENSP00000232501,ENSPTRP00000025828,ENSGGOP00000006964,ENSPPYP00000015488,ENSNLEP00000008544,ENSMMUP00000009211
Singleton	ENSPTRP00000028932,ENSP00000285947,ENSGGOP00000014256,ENSPPYP00000017295,ENSNLEP00000002711,ENSMMUP00000034677
Singleton	ENSP00000273598,ENSGGOP00000007508,ENSPTRP00000025762,ENSPPYP00000024240,ENSNLEP00000008338,ENSMMUP00000007211
Singleton	ENSPTRP00000048231,ENSP00000368872,ENSGGOP00000002942,ENSPPYP00000003974,ENSNLEP00000021500,ENSMMUP00000026651
Singleton	ENSGGOP00000023194,ENSPTRP00000035133,ENSP00000306548,ENSPPYP00000021146,ENSNLEP00000006209,ENSMMUP00000003494
Singleton	ENSP00000206020,ENSGGOP00000008969,ENSPTRP00000053172,ENSPPYP00000008841,ENSNLEP00000021171,ENSMMUP00000001806
Singleton	ENSPTRP00000013258,ENSGGOP00000014498,ENSP00000325638,ENSPPYP00000008031,ENSNLEP00000012383,ENSMMUP00000032635
Singleton	ENSPTRP00000027454,ENSP00000251496,ENSGGOP00000014663,ENSPPYP00000016344,ENSNLEP00000020229,ENSMMUP00000023747
Singleton	ENSP00000002125,ENSPTRP00000020328,ENSGGOP00000011087,ENSPPYP00000013949,ENSNLEP00000019723,ENSMMUP00000021593
Singleton	ENSGGOP00000013471,ENSPTRP00000022691,ENSP00000368140,ENSPPYP00000011954,ENSNLEP00000017083,ENSMMUP00000018072
Singleton	ENSP00000339917,ENSPTRP00000047355,ENSGGOP00000002430,ENSPPYP00000022945,ENSNLEP00000001656,ENSMMUP00000016911
Singleton	ENSGGOP00000011770,ENSP00000358272,ENSPTRP00000031491,ENSPPYP00000018869,ENSNLEP00000016424,ENSMMUP00000024792
Singleton	ENSPTRP00000039024,ENSP00000316940,ENSGGOP00000026343,ENSPPYP00000023044,ENSNLEP00000016437,ENSMMUP00000008032
Singleton	ENSP00000310356,ENSPTRP00000013261,ENSGGOP00000005247,ENSPPYP00000008668,ENSNLEP00000012384,ENSMMUP00000032634
Singleton	ENSP00000295148,ENSGGOP00000014777,ENSPTRP00000020109,ENSPPYP00000014075,ENSNLEP00000023237,ENSMMUP00000016203
Singleton	ENSP00000338641,ENSPTRP00000038089,ENSGGOP00000025006,ENSPPYP00000023059,ENSNLEP00000016624,ENSMMUP00000004054
Singleton	ENSPTRP00000025682,ENSP00000379047,ENSGGOP00000006119,ENSPPYP00000015554,ENSNLEP00000007851,ENSMMUP00000004109
Singleton	ENSGGOP00000011969,ENSP00000390778,ENSPTRP00000013009,ENSPPYP00000007889,ENSNLEP00000010769,ENSMMUP00000000992
Singleton	ENSPTRP00000036173,ENSGGOP00000001362,ENSP00000364289,ENSPPYP00000021769,ENSNLEP00000020555,ENSMMUP00000016111
Singleton	ENSP00000261714,ENSGGOP00000005387,ENSPTRP00000015295,ENSPPYP00000009142,ENSNLEP00000004441,ENSMMUP00000001376
Singleton	ENSGGOP00000014394,ENSPTRP00000027079,ENSP00000342356,ENSPPYP00000016115,ENSNLEP00000008230,ENSMMUP00000026402
Singleton	ENSMMUP00000039884,ENSP00000362085,ENSGGOP00000023806,ENSPTRP00000036601,ENSPPYP00000022014,ENSNLEP00000021281
Singleton	ENSGGOP00000008652,ENSP00000360310,ENSPTRP00000023491,ENSPPYP00000012466,ENSNLEP00000008596,ENSMMUP00000000345
Singleton	ENSPTRP00000019981,ENSGGOP00000009598,ENSP00000252505,ENSPPYP00000014155,ENSNLEP00000018712,ENSMMUP00000006165
Singleton	ENSP00000344314,ENSPTRP00000037133,ENSGGOP00000006317,ENSPPYP00000022521,ENSNLEP00000011231,ENSMMUP00000025511
Singleton	ENSP00000326879,ENSGGOP00000010750,ENSPTRP00000028751,ENSPPYP00000017167,ENSNLEP00000017018,ENSMMUP00000015999
Singleton	ENSPTRP00000025390,ENSP00000399862,ENSGGOP00000000170,ENSPPYP00000015706,ENSNLEP00000005353,ENSMMUP00000038315
Singleton	ENSPTRP00000026399,ENSGGOP00000019183,ENSP00000232607,ENSPPYP00000015062,ENSNLEP00000000792,ENSMMUP00000039848
Singleton	ENSP00000440905,ENSGGOP00000007682,ENSPTRP00000021641,ENSPPYP00000014463,ENSNLEP00000007255,ENSMMUP00000030935
Singleton	ENSP00000371644,ENSPTRP00000053236,ENSGGOP00000018092,ENSPPYP00000020557,ENSNLEP00000018338,ENSMMUP00000032226
Singleton	ENSP00000425166,ENSPTRP00000000925,ENSGGOP00000014953,ENSPPYP00000001792,ENSNLEP00000013478,ENSMMUP00000015680
Singleton	ENSP00000341030,ENSPTRP00000027721,ENSGGOP00000021215,ENSPPYP00000016520,ENSNLEP00000009314,ENSMMUP00000006446
Singleton	ENSGGOP00000005047,ENSP00000326737,ENSPTRP00000013115,ENSPPYP00000007947,ENSNLEP00000011605,ENSMMUP00000010069
Singleton	ENSP00000355899,ENSPTRP00000060388,ENSGGOP00000016195,ENSPPYP00000000220,ENSNLEP00000017215,ENSMMUP00000005440
Singleton	ENSPTRP00000045463,ENSP00000295878,ENSGGOP00000011532,ENSPPYP00000015130,ENSNLEP00000005730,ENSMMUP00000002606
Singleton	ENSP00000247194,ENSPTRP00000010858,ENSGGOP00000002422,ENSPPYP00000006662,ENSNLEP00000016275,ENSMMUP00000011427
Singleton	ENSPTRP00000006376,ENSP00000300151,ENSGGOP00000015318,ENSPPYP00000003717,ENSNLEP00000015926,ENSMMUP00000029383
Singleton	ENSPTRP00000031034,ENSP00000265350,ENSGGOP00000015834,ENSPPYP00000018572,ENSNLEP00000005880,ENSMMUP00000033701
Singleton	ENSPTRP00000034853,ENSP00000220597,ENSGGOP00000010072,ENSPPYP00000020974,ENSNLEP00000002970,ENSMMUP00000030719
Singleton	ENSGGOP00000014263,ENSPTRP00000044691,ENSP00000296782,ENSPPYP00000017219,ENSNLEP00000019922,ENSMMUP00000002157
Singleton	ENSPTRP00000007940,ENSP00000000412,ENSGGOP00000010481,ENSPPYP00000004844,ENSNLEP00000003521,ENSMMUP00000023466
Singleton	ENSGGOP00000009981,ENSP00000431040,ENSPTRP00000029812,ENSPPYP00000017881,ENSNLEP00000020255,ENSMMUP00000027952
Singleton	ENSP00000358283,ENSPTRP00000031486,ENSGGOP00000013465,ENSPPYP00000018866,ENSNLEP00000016384,ENSMMUP00000016572
Singleton	ENSP00000468969,ENSPTRP00000017985,ENSGGOP00000013048,ENSPPYP00000010762,ENSNLEP00000015415,ENSMMUP00000022172
Singleton	ENSPTRP00000000760,ENSGGOP00000008371,ENSP00000263974,ENSPPYP00000001889,ENSNLEP00000023328,ENSMMUP00000007585
Singleton	ENSPTRP00000014690,ENSP00000293778,ENSGGOP00000005361,ENSPPYP00000024537,ENSNLEP00000021104,ENSMMUP00000006499
Singleton	ENSP00000337353,ENSGGOP00000017273,ENSPTRP00000011271,ENSPPYP00000006889,ENSNLEP00000020663,ENSMMUP00000005940
Singleton	ENSPTRP00000057571,ENSP00000380605,ENSGGOP00000014270,ENSPPYP00000014290,ENSNLEP00000010118,ENSMMUP00000021197
Singleton	ENSP00000274000,ENSPTRP00000028122,ENSGGOP00000009474,ENSPPYP00000016758,ENSNLEP00000019962,ENSMMUP00000034888
Singleton	ENSP00000282074,ENSPTRP00000021536,ENSGGOP00000025675,ENSPPYP00000014405,ENSNLEP00000005646,ENSMMUP00000018178
Singleton	ENSP00000223208,ENSPTRP00000033740,ENSGGOP00000002385,ENSPPYP00000020201,ENSNLEP00000015582,ENSMMUP00000012426
Singleton	ENSP00000016171,ENSPTRP00000040337,ENSGGOP00000010313,ENSPPYP00000002968,ENSNLEP00000017792,ENSMMUP00000031301
Singleton	ENSP00000428263,ENSGGOP00000014932,ENSPTRP00000042464,ENSPPYP00000006896,ENSNLEP00000020738,ENSMMUP00000029463
Singleton	ENSP00000288078,ENSPTRP00000014182,ENSGGOP00000005825,ENSPPYP00000024132,ENSNLEP00000019531,ENSMMUP00000004242
Singleton	ENSGGOP00000023472,ENSPTRP00000024307,ENSP00000292779,ENSPPYP00000012945,ENSNLEP00000000241,ENSMMUP00000024744
Singleton	ENSGGOP00000014577,ENSP00000373828,ENSPTRP00000043728,ENSPPYP00000007872,ENSNLEP00000010548,ENSMMUP00000027775
Singleton	ENSP00000297151,ENSPTRP00000029882,ENSGGOP00000028555,ENSPPYP00000017914,ENSNLEP00000005316,ENSMMUP00000030381
Singleton	ENSGGOP00000004580,ENSPTRP00000053588,ENSP00000255304,ENSPPYP00000006316,ENSNLEP00000000909,ENSMMUP00000009976
Singleton	ENSGGOP00000002340,ENSP00000457258,ENSPTRP00000044183,ENSPPYP00000008320,ENSNLEP00000002505,ENSMMUP00000032419
Singleton	ENSP00000370741,ENSPTRP00000013396,ENSGGOP00000018560,ENSPPYP00000008095,ENSNLEP00000015022,ENSMMUP00000005647
Singleton	ENSP00000365522,ENSPTRP00000035999,ENSGGOP00000011010,ENSPPYP00000021656,ENSNLEP00000004206,ENSMMUP00000024827
Singleton	ENSP00000379654,ENSPTRP00000013317,ENSGGOP00000020572,ENSPPYP00000008061,ENSNLEP00000000100,ENSMMUP00000023699
Singleton	ENSPTRP00000057154,ENSGGOP00000005882,ENSP00000350132,ENSPPYP00000020960,ENSNLEP00000016383,ENSMMUP00000029206
Singleton	ENSPTRP00000023947,ENSGGOP00000012822,ENSP00000327716,ENSPPYP00000012754,ENSNLEP00000015940,ENSMMUP00000027182
Singleton	ENSGGOP00000017230,ENSP00000284881,ENSPTRP00000023776,ENSPPYP00000012619,ENSNLEP00000002655,ENSMMUP00000025176
Singleton	ENSP00000354972,ENSPTRP00000036018,ENSGGOP00000011246,ENSPPYP00000021667,ENSNLEP00000004636,ENSMMUP00000002534
Singleton	ENSPTRP00000033233,ENSP00000321106,ENSGGOP00000013749,ENSPPYP00000019943,ENSNLEP00000019442,ENSMMUP00000035078
Singleton	ENSP00000266025,ENSGGOP00000006972,ENSPTRP00000025830,ENSPPYP00000015486,ENSNLEP00000008546,ENSMMUP00000009215
Singleton	ENSP00000226284,ENSGGOP00000025154,ENSPTRP00000027934,ENSPPYP00000016657,ENSNLEP00000011667,ENSMMUP00000014544
Singleton	ENSPTRP00000018170,ENSP00000221671,ENSGGOP00000015942,ENSPPYP00000010860,ENSNLEP00000006691,ENSMMUP00000031766
Singleton	ENSGGOP00000005463,ENSPTRP00000057851,ENSP00000378517,ENSPPYP00000017057,ENSNLEP00000011678,ENSMMUP00000035021
Singleton	ENSMMUP00000018383,ENSP00000382474,ENSPTRP00000057565,ENSGGOP00000004025,ENSPPYP00000012916,ENSNLEP00000006508
Singleton	ENSGGOP00000022877,ENSP00000484713,ENSPTRP00000049932,ENSPPYP00000005590,ENSNLEP00000008059,ENSMMUP00000012447
Singleton	ENSP00000359050,ENSPTRP00000005076,ENSGGOP00000006401,ENSPPYP00000003015,ENSNLEP00000024073,ENSMMUP00000002055
Singleton	ENSPTRP00000002816,ENSP00000385470,ENSGGOP00000005725,ENSPPYP00000000580,ENSNLEP00000018535,ENSMMUP00000013890
Singleton	ENSP00000359224,ENSPTRP00000001689,ENSGGOP00000004735,ENSPPYP00000001315,ENSNLEP00000013651,ENSMMUP00000031124
Singleton	ENSP00000359609,ENSPTRP00000031311,ENSGGOP00000020384,ENSPPYP00000018748,ENSNLEP00000000703,ENSMMUP00000007361
Singleton	ENSPTRP00000019425,ENSGGOP00000009891,ENSP00000246801,ENSPPYP00000011802,ENSNLEP00000006439,ENSMMUP00000025394
Singleton	ENSGGOP00000008344,ENSP00000346725,ENSPTRP00000024541,ENSPPYP00000013069,ENSNLEP00000004735,ENSMMUP00000023123
Singleton	ENSPTRP00000054577,ENSP00000237530,ENSGGOP00000028401,ENSPPYP00000012266,ENSNLEP00000007603,ENSMMUP00000037885
Singleton	ENSGGOP00000020554,ENSPTRP00000035067,ENSP00000220849,ENSPPYP00000021115,ENSNLEP00000005058,ENSMMUP00000014906
Singleton	ENSP00000401508,ENSPTRP00000035321,ENSGGOP00000002348,ENSPPYP00000021242,ENSNLEP00000002182,ENSMMUP00000002192
Singleton	ENSP00000370419,ENSPTRP00000025005,ENSGGOP00000001074,ENSPPYP00000013332,ENSNLEP00000019105,ENSMMUP00000021370
Singleton	ENSGGOP00000021102,ENSP00000353854,ENSPTRP00000041303,ENSPPYP00000007551,ENSNLEP00000017919,ENSMMUP00000011182
Singleton	ENSP00000312458,ENSPTRP00000003556,ENSGGOP00000024259,ENSPPYP00000000117,ENSNLEP00000002207,ENSMMUP00000007752
Singleton	ENSGGOP00000003018,ENSP00000333845,ENSPTRP00000007335,ENSPPYP00000004422,ENSNLEP00000008850,ENSMMUP00000028239
Singleton	ENSPTRP00000040752,ENSGGOP00000009933,ENSP00000352284,ENSPPYP00000020322,ENSNLEP00000003809,ENSMMUP00000016586
Singleton	ENSP00000378050,ENSPTRP00000006568,ENSGGOP00000011869,ENSPPYP00000003600,ENSNLEP00000005856,ENSMMUP00000016989
Singleton	ENSP00000301159,ENSGGOP00000016426,ENSPTRP00000018604,ENSPPYP00000023940,ENSNLEP00000013836,ENSMMUP00000003205
Singleton	ENSP00000299140,ENSPTRP00000007680,ENSGGOP00000005289,ENSPPYP00000004653,ENSNLEP00000018882,ENSMMUP00000002282
Singleton	ENSGGOP00000013328,ENSP00000337688,ENSPTRP00000045881,ENSPPYP00000015966,ENSNLEP00000006258,ENSMMUP00000028838
Singleton	ENSGGOP00000011729,ENSPTRP00000013646,ENSP00000300575,ENSPPYP00000008193,ENSNLEP00000009269,ENSMMUP00000016057
Singleton	ENSP00000334564,ENSPTRP00000002058,ENSGGOP00000007128,ENSPPYP00000001089,ENSNLEP00000006857,ENSMMUP00000021994
Singleton	ENSP00000227349,ENSPTRP00000007537,ENSGGOP00000005974,ENSPPYP00000004562,ENSNLEP00000009037,ENSMMUP00000020654
Singleton	ENSPTRP00000034935,ENSGGOP00000006720,ENSP00000297591,ENSPPYP00000021033,ENSNLEP00000003915,ENSMMUP00000017043
Singleton	ENSPTRP00000008248,ENSP00000317671,ENSGGOP00000005834,ENSPPYP00000005038,ENSNLEP00000021819,ENSMMUP00000013176
Singleton	ENSP00000472467,ENSPTRP00000018991,ENSGGOP00000000752,ENSPPYP00000011246,ENSNLEP00000013038,ENSMMUP00000023555
Singleton	ENSP00000357679,ENSPTRP00000002284,ENSGGOP00000016049,ENSPPYP00000000937,ENSNLEP00000012688,ENSMMUP00000010666
Singleton	ENSPTRP00000026034,ENSP00000295899,ENSGGOP00000025050,ENSPPYP00000015374,ENSNLEP00000024276,ENSMMUP00000016792
Singleton	ENSP00000388684,ENSPTRP00000020414,ENSGGOP00000006980,ENSPPYP00000013891,ENSNLEP00000020544,ENSMMUP00000030707
Singleton	ENSP00000416696,ENSPTRP00000049485,ENSGGOP00000004465,ENSPPYP00000021541,ENSNLEP00000011057,ENSMMUP00000011819
Singleton	ENSP00000382071,ENSGGOP00000010857,ENSPTRP00000023914,ENSPPYP00000012732,ENSNLEP00000005462,ENSMMUP00000020423
Singleton	ENSP00000379157,ENSPTRP00000029264,ENSGGOP00000009083,ENSPPYP00000017494,ENSNLEP00000017443,ENSMMUP00000034298
Singleton	ENSPTRP00000001082,ENSP00000429275,ENSGGOP00000008541,ENSPPYP00000001682,ENSNLEP00000016072,ENSMMUP00000040365
Singleton	ENSPTRP00000037483,ENSP00000276062,ENSGGOP00000007685,ENSPPYP00000022702,ENSNLEP00000003649,ENSMMUP00000022935
Singleton	ENSPTRP00000051142,ENSP00000273390,ENSGGOP00000009608,ENSPPYP00000015107,ENSNLEP00000006120,ENSMMUP00000039939
Singleton	ENSGGOP00000013677,ENSPTRP00000044073,ENSP00000388895,ENSPPYP00000014823,ENSNLEP00000016863,ENSMMUP00000024179
Singleton	ENSGGOP00000004900,ENSPTRP00000054355,ENSP00000315774,ENSPPYP00000003451,ENSNLEP00000007936,ENSMMUP00000030525
Singleton	ENSPTRP00000003883,ENSGGOP00000020442,ENSP00000281141,ENSPPYP00000002428,ENSNLEP00000014925,ENSMMUP00000022549
Singleton	ENSPTRP00000016354,ENSGGOP00000003272,ENSP00000413520,ENSPPYP00000009672,ENSNLEP00000000626,ENSMMUP00000030815
Singleton	ENSPTRP00000002121,ENSP00000358098,ENSGGOP00000016551,ENSPPYP00000001057,ENSNLEP00000011970,ENSMMUP00000028176
Singleton	ENSGGOP00000011802,ENSP00000368503,ENSPTRP00000053276,ENSPPYP00000016940,ENSNLEP00000007763,ENSMMUP00000006179
Singleton	ENSPTRP00000048050,ENSP00000344140,ENSGGOP00000016569,ENSPPYP00000003676,ENSNLEP00000003225,ENSMMUP00000019572
Singleton	ENSP00000481842,ENSPTRP00000009706,ENSGGOP00000014175,ENSPPYP00000005921,ENSNLEP00000002435,ENSMMUP00000013660
Singleton	ENSPTRP00000006759,ENSP00000308897,ENSGGOP00000001282,ENSPPYP00000003502,ENSNLEP00000007407,ENSMMUP00000011644
Singleton	ENSPTRP00000048734,ENSP00000273075,ENSGGOP00000003364,ENSPPYP00000014757,ENSNLEP00000011470,ENSMMUP00000023570
Singleton	ENSPTRP00000040657,ENSP00000376943,ENSGGOP00000011872,ENSPPYP00000013553,ENSNLEP00000002811,ENSMMUP00000024235
Singleton	ENSP00000359160,ENSPTRP00000001718,ENSGGOP00000005499,ENSPPYP00000001298,ENSNLEP00000014294,ENSMMUP00000005664
Singleton	ENSPTRP00000051097,ENSGGOP00000002094,ENSP00000329102,ENSPPYP00000000163,ENSNLEP00000016872,ENSMMUP00000021061
Singleton	ENSP00000292574,ENSPTRP00000018102,ENSGGOP00000006231,ENSPPYP00000010830,ENSNLEP00000006266,ENSMMUP00000018088
Singleton	ENSPTRP00000018509,ENSP00000299505,ENSGGOP00000010081,ENSPPYP00000011011,ENSNLEP00000014290,ENSMMUP00000007734
Singleton	ENSP00000479598,ENSPTRP00000007761,ENSGGOP00000002551,ENSPPYP00000004737,ENSNLEP00000024333,ENSMMUP00000005579
Singleton	ENSPTRP00000044414,ENSP00000304915,ENSGGOP00000004605,ENSPPYP00000017631,ENSNLEP00000015519,ENSMMUP00000004185
Singleton	ENSP00000276533,ENSPTRP00000034578,ENSGGOP00000001515,ENSPPYP00000020791,ENSNLEP00000015287,ENSMMUP00000011968
Singleton	ENSP00000386452,ENSPTRP00000045206,ENSGGOP00000011898,ENSPPYP00000009361,ENSNLEP00000006372,ENSMMUP00000019721
Singleton	ENSP00000222674,ENSGGOP00000011696,ENSPTRP00000032467,ENSPPYP00000019860,ENSNLEP00000018137,ENSMMUP00000010974
Singleton	ENSP00000443647,ENSPTRP00000060489,ENSGGOP00000019981,ENSPPYP00000001967,ENSNLEP00000023300,ENSMMUP00000010317
Singleton	ENSP00000316454,ENSPTRP00000006746,ENSGGOP00000009510,ENSPPYP00000003510,ENSNLEP00000007185,ENSMMUP00000029639
Singleton	ENSGGOP00000003441,ENSPTRP00000025234,ENSP00000404251,ENSPPYP00000023666,ENSNLEP00000005522,ENSMMUP00000028720
Singleton	ENSGGOP00000003367,ENSPTRP00000013987,ENSP00000442793,ENSPPYP00000008382,ENSNLEP00000004765,ENSMMUP00000000031
Singleton	ENSGGOP00000014927,ENSP00000349687,ENSPTRP00000029783,ENSPPYP00000017862,ENSNLEP00000013330,ENSMMUP00000030116
Singleton	ENSPTRP00000009027,ENSGGOP00000001864,ENSP00000410083,ENSPPYP00000005524,ENSNLEP00000007034,ENSMMUP00000024870
Singleton	ENSPTRP00000011744,ENSP00000306822,ENSGGOP00000008984,ENSPPYP00000007145,ENSNLEP00000013071,ENSMMUP00000006979
Singleton	ENSPTRP00000011226,ENSP00000261304,ENSGGOP00000016155,ENSPPYP00000006875,ENSNLEP00000020503,ENSMMUP00000022713
Singleton	ENSPTRP00000035134,ENSP00000303398,ENSGGOP00000009649,ENSPPYP00000021147,ENSNLEP00000006255,ENSMMUP00000003501
Singleton	ENSP00000362948,ENSGGOP00000007388,ENSPTRP00000000752,ENSPPYP00000001898,ENSNLEP00000011923,ENSMMUP00000013569
Singleton	ENSPTRP00000022774,ENSP00000366939,ENSGGOP00000008767,ENSPPYP00000024726,ENSNLEP00000023826,ENSMMUP00000015061
Singleton	ENSP00000365601,ENSPTRP00000049258,ENSGGOP00000021246,ENSPPYP00000021650,ENSNLEP00000003994,ENSMMUP00000025992
Singleton	ENSP00000362707,ENSGGOP00000023272,ENSPTRP00000023135,ENSPPYP00000012269,ENSNLEP00000007616,ENSMMUP00000016455
Singleton	ENSP00000408910,ENSPTRP00000040891,ENSGGOP00000026190,ENSPPYP00000005347,ENSNLEP00000020994,ENSMMUP00000039343
Singleton	ENSGGOP00000003139,ENSPTRP00000008183,ENSP00000081029,ENSPPYP00000005003,ENSNLEP00000006730,ENSMMUP00000028636
Singleton	ENSGGOP00000012996,ENSP00000360485,ENSPTRP00000038272,ENSPPYP00000023145,ENSNLEP00000018147,ENSMMUP00000016265
Singleton	ENSPTRP00000006215,ENSP00000263773,ENSGGOP00000014026,ENSPPYP00000003776,ENSNLEP00000017911,ENSMMUP00000022273
Singleton	ENSGGOP00000005291,ENSP00000383840,ENSPTRP00000001166,ENSPPYP00000001638,ENSNLEP00000017658,ENSMMUP00000020984
Singleton	ENSGGOP00000006839,ENSP00000262812,ENSPTRP00000018293,ENSPPYP00000010924,ENSNLEP00000007441,ENSMMUP00000030656
Singleton	ENSPTRP00000009284,ENSP00000261745,ENSGGOP00000026918,ENSPPYP00000005673,ENSNLEP00000000047,ENSMMUP00000018294
Singleton	ENSP00000340526,ENSPTRP00000027081,ENSGGOP00000028703,ENSPPYP00000016117,ENSNLEP00000008236,ENSMMUP00000026404
Singleton	ENSP00000261234,ENSGGOP00000000695,ENSPTRP00000008791,ENSPPYP00000005379,ENSNLEP00000020751,ENSMMUP00000015171
Singleton	ENSPTRP00000014888,ENSP00000331086,ENSGGOP00000007705,ENSPPYP00000008948,ENSNLEP00000012156,ENSMMUP00000011466
Singleton	ENSPTRP00000002375,ENSP00000295682,ENSGGOP00000009086,ENSPPYP00000000877,ENSNLEP00000014424,ENSMMUP00000015975
Singleton	ENSPTRP00000028193,ENSP00000226730,ENSGGOP00000022084,ENSPPYP00000016803,ENSNLEP00000011484,ENSMMUP00000027764
Singleton	ENSP00000270066,ENSPTRP00000019050,ENSGGOP00000000421,ENSPPYP00000023744,ENSNLEP00000002098,ENSMMUP00000019095
Singleton	ENSPTRP00000052871,ENSP00000366203,ENSGGOP00000007326,ENSPPYP00000002196,ENSNLEP00000011556,ENSMMUP00000028753
Singleton	ENSP00000334100,ENSPTRP00000016437,ENSGGOP00000019553,ENSPPYP00000009716,ENSNLEP00000002580,ENSMMUP00000034034
Singleton	ENSP00000369497,ENSPTRP00000009812,ENSGGOP00000015446,ENSPPYP00000005997,ENSNLEP00000001277,ENSMMUP00000009432
Singleton	ENSPTRP00000051583,ENSP00000356846,ENSGGOP00000012258,ENSPPYP00000000649,ENSNLEP00000017971,ENSMMUP00000037729
Singleton	ENSP00000307199,ENSPTRP00000013755,ENSGGOP00000013428,ENSPPYP00000008711,ENSNLEP00000019932,ENSMMUP00000001207
Singleton	ENSP00000252032,ENSPTRP00000022601,ENSGGOP00000018499,ENSPPYP00000012085,ENSNLEP00000009256,ENSMMUP00000022991
Singleton	ENSP00000276127,ENSPTRP00000041822,ENSGGOP00000026143,ENSPPYP00000022974,ENSNLEP00000003512,ENSMMUP00000040940
Singleton	ENSPTRP00000000306,ENSP00000235332,ENSGGOP00000000193,ENSPPYP00000002167,ENSNLEP00000011913,ENSMMUP00000040597
Singleton	ENSP00000363832,ENSPTRP00000048899,ENSGGOP00000006019,ENSPPYP00000014589,ENSNLEP00000008441,ENSMMUP00000024956
Singleton	ENSGGOP00000018116,ENSPTRP00000050069,ENSP00000410818,ENSPPYP00000019371,ENSNLEP00000004718,ENSMMUP00000033603
Singleton	ENSPTRP00000017992,ENSP00000466379,ENSGGOP00000005430,ENSPPYP00000010768,ENSNLEP00000012716,ENSMMUP00000008257
Singleton	ENSP00000325612,ENSPTRP00000044774,ENSGGOP00000000772,ENSPPYP00000010433,ENSNLEP00000001193,ENSMMUP00000012659
Singleton	ENSPTRP00000034212,ENSP00000313921,ENSGGOP00000008033,ENSPPYP00000020577,ENSNLEP00000018237,ENSMMUP00000012283
Singleton	ENSPTRP00000060620,ENSGGOP00000028011,ENSP00000291565,ENSPPYP00000022383,ENSNLEP00000001859,ENSMMUP00000016135
Singleton	ENSP00000478396,ENSGGOP00000010240,ENSPTRP00000045493,ENSPPYP00000020743,ENSNLEP00000014702,ENSMMUP00000032154
Singleton	ENSP00000369810,ENSPTRP00000022586,ENSGGOP00000015736,ENSPPYP00000012098,ENSNLEP00000011040,ENSMMUP00000037597
Singleton	ENSP00000313816,ENSGGOP00000011591,ENSPTRP00000028539,ENSPPYP00000017021,ENSNLEP00000013305,ENSMMUP00000034472
Singleton	ENSPTRP00000014637,ENSP00000380322,ENSGGOP00000009671,ENSPPYP00000008805,ENSNLEP00000020955,ENSMMUP00000030794
Singleton	ENSGGOP00000020254,ENSP00000040877,ENSPTRP00000003591,ENSPPYP00000000102,ENSNLEP00000003119,ENSMMUP00000028576
Singleton	ENSP00000215917,ENSPTRP00000024441,ENSGGOP00000004894,ENSPPYP00000013012,ENSNLEP00000009404,ENSMMUP00000030866
Singleton	ENSGGOP00000016176,ENSPTRP00000031404,ENSP00000358762,ENSPPYP00000018809,ENSNLEP00000015274,ENSMMUP00000033385
Singleton	ENSPTRP00000020014,ENSP00000353850,ENSGGOP00000001728,ENSPPYP00000024073,ENSNLEP00000016163,ENSMMUP00000023700
Singleton	ENSGGOP00000016552,ENSPTRP00000006917,ENSP00000384212,ENSPPYP00000004164,ENSNLEP00000020962,ENSMMUP00000009623
Singleton	ENSP00000337675,ENSGGOP00000016019,ENSPTRP00000035083,ENSPPYP00000021120,ENSNLEP00000005384,ENSMMUP00000031992
Singleton	ENSP00000278483,ENSPTRP00000046544,ENSGGOP00000028227,ENSPPYP00000004285,ENSNLEP00000019674,ENSMMUP00000023320
Singleton	ENSPTRP00000048821,ENSGGOP00000004707,ENSP00000361667,ENSPPYP00000022045,ENSNLEP00000022859,ENSMMUP00000015430
Singleton	ENSP00000370803,ENSGGOP00000005529,ENSPTRP00000013374,ENSPPYP00000008081,ENSNLEP00000015237,ENSMMUP00000032585
Singleton	ENSPTRP00000051036,ENSGGOP00000007045,ENSP00000355574,ENSPPYP00000000103,ENSNLEP00000003029,ENSMMUP00000037393
Singleton	ENSP00000302537,ENSPTRP00000044501,ENSGGOP00000017782,ENSPPYP00000005410,ENSNLEP00000004306,ENSMMUP00000024637
Singleton	ENSPTRP00000030286,ENSP00000405674,ENSGGOP00000007510,ENSPPYP00000018166,ENSNLEP00000001042,ENSMMUP00000011385
Singleton	ENSPTRP00000006786,ENSP00000309163,ENSGGOP00000014112,ENSPPYP00000003484,ENSNLEP00000007620,ENSMMUP00000006031
Singleton	ENSGGOP00000008494,ENSPTRP00000029081,ENSP00000296776,ENSPPYP00000017379,ENSNLEP00000005705,ENSMMUP00000027772
Singleton	ENSP00000329360,ENSPTRP00000016625,ENSGGOP00000009118,ENSPPYP00000009812,ENSNLEP00000016776,ENSMMUP00000011575
Singleton	ENSP00000328698,ENSPTRP00000055917,ENSGGOP00000011047,ENSPPYP00000002805,ENSNLEP00000014712,ENSMMUP00000017279
Singleton	ENSPTRP00000033359,ENSP00000292330,ENSGGOP00000005265,ENSPPYP00000019516,ENSNLEP00000014273,ENSMMUP00000016711
Singleton	ENSPTRP00000023310,ENSGGOP00000003007,ENSP00000217455,ENSPPYP00000012374,ENSNLEP00000008262,ENSMMUP00000038016
Singleton	ENSGGOP00000021605,ENSP00000359571,ENSPTRP00000047239,ENSPPYP00000023266,ENSNLEP00000004067,ENSMMUP00000014902
Singleton	ENSPTRP00000008135,ENSP00000229329,ENSGGOP00000014703,ENSPPYP00000004979,ENSNLEP00000006020,ENSMMUP00000027392
Singleton	ENSP00000418661,ENSPTRP00000048917,ENSGGOP00000010755,ENSPPYP00000021995,ENSNLEP00000021202,ENSMMUP00000021573
Singleton	ENSP00000363999,ENSPTRP00000036232,ENSGGOP00000027703,ENSPPYP00000021795,ENSNLEP00000020777,ENSMMUP00000031336
Singleton	ENSP00000367301,ENSPTRP00000037444,ENSGGOP00000013197,ENSPPYP00000022682,ENSNLEP00000002992,ENSMMUP00000023654
Singleton	ENSPTRP00000019270,ENSP00000293261,ENSGGOP00000001852,ENSPPYP00000011401,ENSNLEP00000005318,ENSMMUP00000017166
Singleton	ENSP00000360133,ENSPTRP00000001410,ENSGGOP00000004633,ENSPPYP00000001488,ENSNLEP00000018318,ENSMMUP00000026368
Singleton	ENSP00000482438,ENSPTRP00000040926,ENSGGOP00000014078,ENSPPYP00000022126,ENSNLEP00000015868,ENSMMUP00000029408
Singleton	ENSGGOP00000000532,ENSPTRP00000034960,ENSP00000338235,ENSPPYP00000021053,ENSNLEP00000004519,ENSMMUP00000018670
Singleton	ENSGGOP00000027158,ENSPTRP00000020877,ENSP00000283646,ENSPPYP00000013600,ENSNLEP00000003854,ENSMMUP00000012123
Singleton	ENSP00000479396,ENSPTRP00000057357,ENSGGOP00000008635,ENSPPYP00000009554,ENSNLEP00000000741,ENSMMUP00000022627
Singleton	ENSGGOP00000000467,ENSP00000263851,ENSPTRP00000034841,ENSPPYP00000020966,ENSNLEP00000002528,ENSMMUP00000002219
Singleton	ENSPTRP00000048524,ENSP00000373860,ENSGGOP00000012808,ENSPPYP00000011517,ENSNLEP00000006874,ENSMMUP00000027717
Singleton	ENSPTRP00000044124,ENSP00000381270,ENSGGOP00000023563,ENSPPYP00000019003,ENSNLEP00000016613,ENSMMUP00000023301
Singleton	ENSP00000273590,ENSPTRP00000025760,ENSGGOP00000025910,ENSPPYP00000015521,ENSNLEP00000008327,ENSMMUP00000023674
Singleton	ENSPTRP00000026778,ENSP00000342512,ENSGGOP00000019064,ENSPPYP00000015907,ENSNLEP00000004627,ENSMMUP00000023934
Singleton	ENSP00000309595,ENSPTRP00000050357,ENSGGOP00000015047,ENSPPYP00000002991,ENSNLEP00000018018,ENSMMUP00000013991
Singleton	ENSP00000265732,ENSGGOP00000009638,ENSPTRP00000038921,ENSPPYP00000019971,ENSNLEP00000018605,ENSMMUP00000020379
Singleton	ENSP00000236959,ENSPTRP00000041425,ENSGGOP00000007745,ENSPPYP00000014690,ENSNLEP00000008808,ENSMMUP00000016168
Singleton	ENSPTRP00000013532,ENSP00000261588,ENSGGOP00000016676,ENSPPYP00000008159,ENSNLEP00000014112,ENSMMUP00000020426
Singleton	ENSGGOP00000003708,ENSP00000294889,ENSPTRP00000051140,ENSPPYP00000000209,ENSNLEP00000016765,ENSMMUP00000030904
Singleton	ENSP00000219281,ENSPTRP00000013956,ENSGGOP00000016733,ENSPPYP00000008364,ENSNLEP00000004042,ENSMMUP00000029839
Singleton	ENSP00000216489,ENSPTRP00000011188,ENSGGOP00000010774,ENSPPYP00000006857,ENSNLEP00000020347,ENSMMUP00000031100
Singleton	ENSPTRP00000026325,ENSP00000283871,ENSGGOP00000008835,ENSPPYP00000015100,ENSNLEP00000009369,ENSMMUP00000002129
Singleton	ENSP00000264663,ENSPTRP00000028875,ENSGGOP00000020580,ENSPPYP00000017255,ENSNLEP00000012842,ENSMMUP00000015392
Singleton	ENSP00000364260,ENSPTRP00000036175,ENSGGOP00000007514,ENSPPYP00000021772,ENSNLEP00000020561,ENSMMUP00000039531
Singleton	ENSP00000358072,ENSPTRP00000031526,ENSGGOP00000016228,ENSPPYP00000018899,ENSNLEP00000016123,ENSMMUP00000025856
Singleton	ENSP00000356093,ENSPTRP00000043765,ENSGGOP00000012743,ENSPPYP00000000313,ENSNLEP00000000507,ENSMMUP00000003010
Singleton	ENSP00000244217,ENSGGOP00000021201,ENSPTRP00000020670,ENSPPYP00000013730,ENSNLEP00000012509,ENSMMUP00000011009
Singleton	ENSP00000316644,ENSPTRP00000026436,ENSGGOP00000013666,ENSPPYP00000015044,ENSNLEP00000001271,ENSMMUP00000005617
Singleton	ENSP00000359049,ENSPTRP00000051996,ENSGGOP00000004355,ENSPPYP00000001267,ENSNLEP00000001937,ENSMMUP00000039555
Singleton	ENSP00000355467,ENSPTRP00000003706,ENSGGOP00000002505,ENSPPYP00000000041,ENSNLEP00000005089,ENSMMUP00000029234
Singleton	ENSGGOP00000006891,ENSP00000235532,ENSPTRP00000000954,ENSPPYP00000001774,ENSNLEP00000013929,ENSMMUP00000026890
Singleton	ENSPTRP00000015968,ENSP00000006658,ENSGGOP00000003325,ENSPPYP00000009301,ENSNLEP00000009419,ENSMMUP00000022694
Singleton	ENSP00000343171,ENSPTRP00000021990,ENSGGOP00000004252,ENSPPYP00000014666,ENSNLEP00000008699,ENSMMUP00000037781
Singleton	ENSP00000329213,ENSGGOP00000012661,ENSPTRP00000011567,ENSPPYP00000007035,ENSNLEP00000019817,ENSMMUP00000032526
Singleton	ENSP00000215781,ENSPTRP00000024523,ENSGGOP00000007015,ENSPPYP00000013057,ENSNLEP00000004261,ENSMMUP00000007329
Singleton	ENSP00000421922,ENSPTRP00000027332,ENSGGOP00000003337,ENSPPYP00000016265,ENSNLEP00000000389,ENSMMUP00000030409
Singleton	ENSP00000338607,ENSPTRP00000035288,ENSGGOP00000002332,ENSPPYP00000021225,ENSNLEP00000001515,ENSMMUP00000024057
Singleton	ENSP00000293695,ENSPTRP00000018008,ENSGGOP00000023923,ENSPPYP00000010778,ENSNLEP00000022427,ENSMMUP00000026627
Singleton	ENSPTRP00000014065,ENSP00000483117,ENSGGOP00000003808,ENSPPYP00000008431,ENSNLEP00000005843,ENSMMUP00000012839
Singleton	ENSP00000202816,ENSPTRP00000022741,ENSGGOP00000006554,ENSPPYP00000011980,ENSNLEP00000017720,ENSMMUP00000016219
Singleton	ENSPTRP00000030224,ENSP00000339834,ENSGGOP00000012896,ENSPPYP00000018131,ENSNLEP00000014196,ENSMMUP00000019408
Singleton	ENSP00000328069,ENSPTRP00000031724,ENSGGOP00000004512,ENSPPYP00000019032,ENSNLEP00000017225,ENSMMUP00000004324
Singleton	ENSPTRP00000021299,ENSGGOP00000004626,ENSP00000272645,ENSPPYP00000014236,ENSNLEP00000019129,ENSMMUP00000002660
Singleton	ENSP00000260372,ENSPTRP00000011914,ENSGGOP00000009376,ENSPPYP00000007251,ENSNLEP00000005437,ENSMMUP00000002067
Singleton	ENSP00000333551,ENSPTRP00000034513,ENSGGOP00000012551,ENSPPYP00000020750,ENSNLEP00000014774,ENSMMUP00000001269
Singleton	ENSP00000424870,ENSPTRP00000029328,ENSGGOP00000027761,ENSPPYP00000024199,ENSNLEP00000014071,ENSMMUP00000000448
Singleton	ENSGGOP00000001670,ENSPTRP00000022674,ENSP00000368458,ENSPPYP00000012059,ENSNLEP00000009397,ENSMMUP00000017436
Singleton	ENSP00000328325,ENSPTRP00000024079,ENSGGOP00000002046,ENSPPYP00000012842,ENSNLEP00000002912,ENSMMUP00000001275
Singleton	ENSGGOP00000009622,ENSP00000332225,ENSPTRP00000009113,ENSPPYP00000005571,ENSNLEP00000007771,ENSMMUP00000038784
Singleton	ENSPTRP00000007223,ENSP00000278520,ENSGGOP00000016341,ENSPPYP00000004340,ENSNLEP00000008701,ENSMMUP00000010489
Singleton	ENSP00000245957,ENSPTRP00000022811,ENSGGOP00000013851,ENSPPYP00000012013,ENSNLEP00000012084,ENSMMUP00000037413
Singleton	ENSP00000257934,ENSPTRP00000008526,ENSGGOP00000001579,ENSPPYP00000005218,ENSNLEP00000021495,ENSMMUP00000029007
Singleton	ENSPTRP00000020474,ENSP00000381631,ENSGGOP00000016324,ENSPPYP00000013849,ENSNLEP00000011105,ENSMMUP00000002876
Singleton	ENSP00000253110,ENSPTRP00000017812,ENSGGOP00000015778,ENSPPYP00000010701,ENSNLEP00000014622,ENSMMUP00000031859
Singleton	ENSP00000324775,ENSPTRP00000025614,ENSGGOP00000003056,ENSPPYP00000015582,ENSNLEP00000007504,ENSMMUP00000027980
Singleton	ENSP00000361628,ENSGGOP00000017940,ENSPTRP00000044969,ENSPPYP00000023061,ENSNLEP00000016698,ENSMMUP00000019167
Singleton	ENSPTRP00000002439,ENSGGOP00000021702,ENSP00000295702,ENSPPYP00000000850,ENSNLEP00000014951,ENSMMUP00000017739
Singleton	ENSPTRP00000002460,ENSP00000354553,ENSGGOP00000013894,ENSPPYP00000000836,ENSNLEP00000015192,ENSMMUP00000000126
Singleton	ENSP00000270517,ENSPTRP00000017924,ENSGGOP00000005351,ENSPPYP00000010748,ENSNLEP00000015291,ENSMMUP00000027146
Singleton	ENSPTRP00000020957,ENSP00000258439,ENSGGOP00000005061,ENSPPYP00000013453,ENSNLEP00000000022,ENSMMUP00000016906
Singleton	ENSP00000386264,ENSPTRP00000059369,ENSGGOP00000018112,ENSPPYP00000014612,ENSNLEP00000008505,ENSMMUP00000023865
Singleton	ENSP00000370842,ENSPTRP00000035514,ENSGGOP00000001446,ENSPPYP00000021536,ENSNLEP00000011113,ENSMMUP00000028116
Singleton	ENSP00000418086,ENSGGOP00000019196,ENSPTRP00000026025,ENSPPYP00000015383,ENSNLEP00000014178,ENSMMUP00000016407
Singleton	ENSP00000268138,ENSGGOP00000008313,ENSPTRP00000051280,ENSPPYP00000007676,ENSNLEP00000014246,ENSMMUP00000001674
Singleton	ENSPTRP00000012680,ENSP00000456340,ENSGGOP00000014789,ENSPPYP00000007661,ENSNLEP00000013925,ENSMMUP00000033298
Singleton	ENSP00000450114,ENSPTRP00000052435,ENSGGOP00000002895,ENSPPYP00000007043,ENSNLEP00000019883,ENSMMUP00000001704
Singleton	ENSGGOP00000004186,ENSP00000229281,ENSPTRP00000007862,ENSPPYP00000004801,ENSNLEP00000006011,ENSMMUP00000013341
Singleton	ENSP00000366528,ENSPTRP00000035896,ENSGGOP00000015134,ENSPPYP00000021582,ENSNLEP00000010041,ENSMMUP00000010789
Singleton	ENSP00000370736,ENSPTRP00000027641,ENSGGOP00000015235,ENSPPYP00000016489,ENSNLEP00000010341,ENSMMUP00000002565
Singleton	ENSPTRP00000012241,ENSP00000261884,ENSGGOP00000018842,ENSPPYP00000007431,ENSNLEP00000015146,ENSMMUP00000012937
Singleton	ENSPTRP00000007400,ENSGGOP00000017741,ENSP00000227322,ENSPPYP00000023541,ENSNLEP00000008942,ENSMMUP00000026700
Singleton	ENSGGOP00000008665,ENSPTRP00000016916,ENSP00000237014,ENSPPYP00000010206,ENSNLEP00000007850,ENSMMUP00000021922
Singleton	ENSP00000366030,ENSPTRP00000035948,ENSGGOP00000012438,ENSPPYP00000021615,ENSNLEP00000002138,ENSMMUP00000013632
Singleton	ENSP00000329557,ENSPTRP00000025706,ENSGGOP00000003654,ENSPPYP00000015545,ENSNLEP00000008053,ENSMMUP00000019294
Singleton	ENSGGOP00000013822,ENSP00000372335,ENSPTRP00000027283,ENSPPYP00000016244,ENSNLEP00000000141,ENSMMUP00000013009
Singleton	ENSGGOP00000012482,ENSP00000264717,ENSPTRP00000020223,ENSPPYP00000014009,ENSNLEP00000004669,ENSMMUP00000006765
Singleton	ENSGGOP00000013317,ENSPTRP00000012356,ENSP00000312284,ENSPPYP00000023977,ENSNLEP00000016223,ENSMMUP00000019595
Singleton	ENSP00000228799,ENSPTRP00000007752,ENSGGOP00000010224,ENSPPYP00000004733,ENSNLEP00000003494,ENSMMUP00000009733
Singleton	ENSP00000482523,ENSPTRP00000060524,ENSGGOP00000003959,ENSPPYP00000008999,ENSNLEP00000017841,ENSMMUP00000003541
Singleton	ENSP00000263563,ENSPTRP00000004492,ENSGGOP00000004656,ENSPPYP00000002750,ENSNLEP00000019562,ENSMMUP00000002843
Singleton	ENSGGOP00000012463,ENSPTRP00000001102,ENSP00000361502,ENSPPYP00000001674,ENSNLEP00000016521,ENSMMUP00000031183
Singleton	ENSP00000464275,ENSGGOP00000002476,ENSPTRP00000043521,ENSPPYP00000009172,ENSNLEP00000007196,ENSMMUP00000029453
Singleton	ENSPTRP00000012095,ENSP00000220478,ENSGGOP00000002624,ENSPPYP00000007340,ENSNLEP00000007836,ENSMMUP00000022951
Singleton	ENSP00000356702,ENSGGOP00000019777,ENSPTRP00000002808,ENSPPYP00000000586,ENSNLEP00000018503,ENSMMUP00000009539
Singleton	ENSPTRP00000005328,ENSP00000331012,ENSGGOP00000025495,ENSPPYP00000003178,ENSNLEP00000020678,ENSMMUP00000027835
Singleton	ENSMMUP00000018979,ENSP00000264020,ENSGGOP00000024456,ENSPTRP00000007458,ENSPPYP00000004510,ENSNLEP00000024173
Singleton	ENSP00000312770,ENSPTRP00000021839,ENSGGOP00000005531,ENSPPYP00000024014,ENSNLEP00000008403,ENSMMUP00000030493
Singleton	ENSP00000222567,ENSPTRP00000032393,ENSGGOP00000019295,ENSPPYP00000019898,ENSNLEP00000020227,ENSMMUP00000012575
Singleton	ENSPTRP00000033149,ENSP00000297203,ENSGGOP00000020766,ENSPPYP00000019990,ENSNLEP00000018367,ENSMMUP00000020581
Singleton	ENSGGOP00000002582,ENSPTRP00000022346,ENSP00000414109,ENSPPYP00000014867,ENSNLEP00000010335,ENSMMUP00000027944
Singleton	ENSP00000465075,ENSPTRP00000017889,ENSGGOP00000008379,ENSPPYP00000010733,ENSNLEP00000015160,ENSMMUP00000004822
Singleton	ENSGGOP00000012486,ENSP00000340125,ENSPTRP00000032557,ENSPPYP00000019799,ENSNLEP00000009802,ENSMMUP00000029579
Singleton	ENSGGOP00000009940,ENSP00000306106,ENSPTRP00000025187,ENSPPYP00000015288,ENSNLEP00000023835,ENSMMUP00000024031
Singleton	ENSPTRP00000015750,ENSP00000293404,ENSGGOP00000008134,ENSPPYP00000009383,ENSNLEP00000006777,ENSMMUP00000012709
Singleton	ENSP00000320917,ENSPTRP00000055655,ENSGGOP00000014286,ENSPPYP00000010719,ENSNLEP00000014889,ENSMMUP00000015671
Singleton	ENSP00000482753,ENSPTRP00000035642,ENSGGOP00000020333,ENSPPYP00000021460,ENSNLEP00000005729,ENSMMUP00000021694
Singleton	ENSPTRP00000009341,ENSP00000328187,ENSGGOP00000017860,ENSPPYP00000005705,ENSNLEP00000000346,ENSMMUP00000023005
Singleton	ENSPTRP00000046098,ENSP00000290536,ENSGGOP00000013635,ENSPPYP00000013673,ENSNLEP00000001228,ENSMMUP00000036434
Singleton	ENSP00000246532,ENSGGOP00000016410,ENSPTRP00000018592,ENSPPYP00000011059,ENSNLEP00000024220,ENSMMUP00000003196
Singleton	ENSPTRP00000042673,ENSP00000370200,ENSGGOP00000006609,ENSPPYP00000021513,ENSNLEP00000021357,ENSMMUP00000002971
Singleton	ENSP00000249064,ENSPTRP00000024462,ENSGGOP00000006684,ENSPPYP00000013024,ENSNLEP00000002893,ENSMMUP00000009458
Singleton	ENSP00000245046,ENSPTRP00000025200,ENSGGOP00000004009,ENSPPYP00000015283,ENSNLEP00000005310,ENSMMUP00000024046
Singleton	ENSGGOP00000004916,ENSP00000326110,ENSPTRP00000029295,ENSPPYP00000017520,ENSNLEP00000013588,ENSMMUP00000005630
Singleton	ENSP00000351832,ENSPTRP00000003349,ENSGGOP00000018662,ENSPPYP00000000211,ENSNLEP00000016797,ENSMMUP00000038321
Singleton	ENSP00000276689,ENSPTRP00000035176,ENSGGOP00000015492,ENSPPYP00000021170,ENSNLEP00000006643,ENSMMUP00000020318
Singleton	ENSP00000362105,ENSPTRP00000000982,ENSGGOP00000021092,ENSPPYP00000001753,ENSNLEP00000014330,ENSMMUP00000027419
Singleton	ENSP00000313324,ENSGGOP00000003016,ENSPTRP00000039754,ENSPPYP00000015936,ENSNLEP00000022799,ENSMMUP00000038653
Singleton	ENSPTRP00000012702,ENSP00000310842,ENSGGOP00000011426,ENSPPYP00000007672,ENSNLEP00000014138,ENSMMUP00000014608
Singleton	ENSPTRP00000003703,ENSP00000355470,ENSGGOP00000007229,ENSPPYP00000000042,ENSNLEP00000023874,ENSMMUP00000014936
Singleton	ENSP00000427820,ENSGGOP00000015350,ENSPTRP00000034788,ENSPPYP00000020927,ENSNLEP00000013684,ENSMMUP00000006149
Singleton	ENSPTRP00000015676,ENSP00000225927,ENSGGOP00000010566,ENSPPYP00000009432,ENSNLEP00000014045,ENSMMUP00000012278
Singleton	ENSP00000295119,ENSPTRP00000021737,ENSGGOP00000009689,ENSPPYP00000014522,ENSNLEP00000007827,ENSMMUP00000005531
Singleton	ENSP00000323068,ENSPTRP00000033567,ENSGGOP00000016780,ENSPPYP00000020089,ENSNLEP00000013807,ENSMMUP00000020389
Singleton	ENSP00000288014,ENSPTRP00000010488,ENSGGOP00000014419,ENSPPYP00000007067,ENSNLEP00000018332,ENSMMUP00000005536
Singleton	ENSPTRP00000023667,ENSP00000480914,ENSGGOP00000008444,ENSPPYP00000012557,ENSNLEP00000012293,ENSMMUP00000007970
Singleton	ENSP00000328181,ENSPTRP00000016018,ENSGGOP00000014070,ENSPPYP00000009271,ENSNLEP00000022461,ENSMMUP00000007646
Singleton	ENSP00000282058,ENSPTRP00000016990,ENSGGOP00000009856,ENSPPYP00000010260,ENSNLEP00000013658,ENSMMUP00000004179
Singleton	ENSP00000261858,ENSGGOP00000016370,ENSPTRP00000012358,ENSPPYP00000007480,ENSNLEP00000023834,ENSMMUP00000028143
Singleton	ENSPTRP00000033714,ENSP00000351052,ENSGGOP00000015124,ENSPPYP00000020193,ENSNLEP00000015425,ENSMMUP00000008088
Singleton	ENSPTRP00000009112,ENSP00000332915,ENSGGOP00000004208,ENSPPYP00000005570,ENSNLEP00000007765,ENSMMUP00000007278
Singleton	ENSMMUP00000027710,ENSPTRP00000030108,ENSP00000292586,ENSGGOP00000014603,ENSPPYP00000018046,ENSNLEP00000002187
Singleton	ENSPTRP00000035783,ENSP00000367318,ENSGGOP00000007213,ENSPPYP00000021383,ENSNLEP00000005019,ENSMMUP00000021452
Singleton	ENSPTRP00000034950,ENSP00000286688,ENSGGOP00000007652,ENSPPYP00000021044,ENSNLEP00000004300,ENSMMUP00000021677
Singleton	ENSP00000295872,ENSPTRP00000026268,ENSGGOP00000026009,ENSPPYP00000015139,ENSNLEP00000005560,ENSMMUP00000017683
Singleton	ENSPTRP00000033989,ENSGGOP00000003186,ENSP00000418647,ENSPPYP00000020364,ENSNLEP00000004569,ENSMMUP00000022569
Singleton	ENSP00000358045,ENSPTRP00000002133,ENSGGOP00000023958,ENSPPYP00000001049,ENSNLEP00000012046,ENSMMUP00000008234
Singleton	ENSPTRP00000011092,ENSP00000451112,ENSGGOP00000012572,ENSPPYP00000006806,ENSNLEP00000019724,ENSMMUP00000008638
Singleton	ENSP00000261434,ENSPTRP00000027528,ENSGGOP00000026596,ENSPPYP00000016395,ENSNLEP00000020772,ENSMMUP00000018203
Singleton	ENSPTRP00000028980,ENSP00000379911,ENSGGOP00000005002,ENSPPYP00000017327,ENSNLEP00000004196,ENSMMUP00000021695
Singleton	ENSPTRP00000034478,ENSP00000256246,ENSGGOP00000028090,ENSPPYP00000020728,ENSNLEP00000014575,ENSMMUP00000027405
Singleton	ENSP00000281146,ENSPTRP00000028235,ENSGGOP00000008875,ENSPPYP00000016828,ENSNLEP00000016945,ENSMMUP00000002864
Singleton	ENSP00000330488,ENSGGOP00000013567,ENSPTRP00000037410,ENSPPYP00000022665,ENSNLEP00000001853,ENSMMUP00000006962
Singleton	ENSPTRP00000028805,ENSP00000371362,ENSGGOP00000015245,ENSPPYP00000017204,ENSNLEP00000019482,ENSMMUP00000034854
Singleton	ENSP00000268668,ENSPTRP00000013017,ENSGGOP00000009152,ENSPPYP00000007895,ENSNLEP00000010813,ENSMMUP00000032727
Singleton	ENSPTRP00000021054,ENSGGOP00000004969,ENSP00000289382,ENSPPYP00000013494,ENSNLEP00000017609,ENSMMUP00000001521
Singleton	ENSP00000453403,ENSPTRP00000011847,ENSGGOP00000022137,ENSPPYP00000007217,ENSNLEP00000004325,ENSMMUP00000016654
Singleton	ENSPTRP00000059928,ENSP00000409879,ENSGGOP00000008731,ENSPPYP00000008104,ENSNLEP00000014898,ENSMMUP00000022027
Singleton	ENSPTRP00000006993,ENSGGOP00000005767,ENSP00000309463,ENSPPYP00000004201,ENSNLEP00000020656,ENSMMUP00000017195
Singleton	ENSPTRP00000043772,ENSGGOP00000008928,ENSP00000375067,ENSPPYP00000009876,ENSNLEP00000000474,ENSMMUP00000022624
Singleton	ENSGGOP00000013312,ENSPTRP00000003502,ENSP00000355672,ENSPPYP00000000141,ENSNLEP00000017322,ENSMMUP00000030395
Singleton	ENSPTRP00000029375,ENSP00000341324,ENSGGOP00000007557,ENSPPYP00000017575,ENSNLEP00000014529,ENSMMUP00000027643
Singleton	ENSP00000228534,ENSPTRP00000008668,ENSGGOP00000001636,ENSPPYP00000005307,ENSNLEP00000021241,ENSMMUP00000039404
Singleton	ENSP00000255476,ENSGGOP00000026534,ENSPTRP00000009853,ENSPPYP00000006019,ENSNLEP00000001929,ENSMMUP00000012971
Singleton	ENSPTRP00000015175,ENSP00000319992,ENSGGOP00000008283,ENSPPYP00000009078,ENSNLEP00000000079,ENSMMUP00000035091
Singleton	ENSGGOP00000014604,ENSP00000334974,ENSPTRP00000050910,ENSPPYP00000016063,ENSNLEP00000007837,ENSMMUP00000000578
Singleton	ENSP00000376608,ENSPTRP00000021400,ENSGGOP00000015391,ENSPPYP00000014321,ENSNLEP00000010982,ENSMMUP00000015639
Singleton	ENSP00000327077,ENSPTRP00000034290,ENSGGOP00000025689,ENSPPYP00000020606,ENSNLEP00000023400,ENSMMUP00000020315
Singleton	ENSPTRP00000022452,ENSGGOP00000027706,ENSP00000302620,ENSPPYP00000014927,ENSNLEP00000016605,ENSMMUP00000030851
Singleton	ENSP00000345468,ENSPTRP00000035652,ENSGGOP00000016247,ENSPPYP00000021449,ENSNLEP00000006476,ENSMMUP00000010449
Singleton	ENSPTRP00000012982,ENSP00000262319,ENSGGOP00000005762,ENSPPYP00000007874,ENSNLEP00000010606,ENSMMUP00000010630
Singleton	ENSPTRP00000021370,ENSP00000411418,ENSGGOP00000024974,ENSPPYP00000014297,ENSNLEP00000010427,ENSMMUP00000019205
Singleton	ENSPTRP00000020351,ENSP00000281950,ENSGGOP00000016219,ENSPPYP00000013938,ENSNLEP00000019848,ENSMMUP00000012026
Singleton	ENSPTRP00000006745,ENSP00000318861,ENSGGOP00000026965,ENSPPYP00000003511,ENSNLEP00000007295,ENSMMUP00000015408
Singleton	ENSGGOP00000008994,ENSPTRP00000061092,ENSP00000245903,ENSPPYP00000010607,ENSNLEP00000019399,ENSMMUP00000014458
Singleton	ENSPTRP00000048023,ENSP00000480186,ENSGGOP00000004342,ENSPPYP00000019723,ENSNLEP00000004416,ENSMMUP00000003254
Singleton	ENSPTRP00000031144,ENSP00000424400,ENSGGOP00000005418,ENSPPYP00000018637,ENSNLEP00000004409,ENSMMUP00000018899
Singleton	ENSP00000420494,ENSPTRP00000032982,ENSGGOP00000028717,ENSPPYP00000019604,ENSNLEP00000010776,ENSMMUP00000005119
Singleton	ENSP00000342351,ENSGGOP00000010464,ENSPTRP00000033713,ENSPPYP00000020190,ENSNLEP00000015381,ENSMMUP00000019499
Singleton	ENSPTRP00000044643,ENSP00000349142,ENSGGOP00000009493,ENSPPYP00000002405,ENSNLEP00000014516,ENSMMUP00000012071
Singleton	ENSPTRP00000019800,ENSP00000205194,ENSGGOP00000003568,ENSPPYP00000011811,ENSNLEP00000012807,ENSMMUP00000013681
Singleton	ENSP00000425048,ENSPTRP00000029363,ENSGGOP00000009374,ENSPPYP00000017568,ENSNLEP00000014380,ENSMMUP00000010887
Singleton	ENSPTRP00000012195,ENSGGOP00000021749,ENSP00000261520,ENSPPYP00000007400,ENSNLEP00000014411,ENSMMUP00000028084
Singleton	ENSP00000374234,ENSGGOP00000001281,ENSPTRP00000004215,ENSPPYP00000002597,ENSNLEP00000019310,ENSMMUP00000016661
Singleton	ENSPTRP00000035375,ENSGGOP00000002335,ENSP00000318604,ENSPPYP00000021268,ENSNLEP00000012760,ENSMMUP00000009375
Singleton	ENSP00000264645,ENSPTRP00000015537,ENSGGOP00000004967,ENSPPYP00000009515,ENSNLEP00000002013,ENSMMUP00000029378
Singleton	ENSP00000355050,ENSPTRP00000044256,ENSGGOP00000000606,ENSPPYP00000012274,ENSNLEP00000007643,ENSMMUP00000022659
Singleton	ENSP00000264029,ENSPTRP00000007463,ENSGGOP00000014966,ENSPPYP00000004514,ENSNLEP00000008991,ENSMMUP00000003433
Singleton	ENSPTRP00000047903,ENSP00000414906,ENSGGOP00000009590,ENSPPYP00000017856,ENSNLEP00000012692,ENSMMUP00000025991
Singleton	ENSPTRP00000003930,ENSP00000367239,ENSGGOP00000014298,ENSPPYP00000002456,ENSNLEP00000015100,ENSMMUP00000021134
Singleton	ENSGGOP00000010652,ENSPTRP00000011751,ENSP00000267750,ENSPPYP00000007150,ENSNLEP00000013179,ENSMMUP00000016202
Singleton	ENSP00000420484,ENSGGOP00000008287,ENSPTRP00000031000,ENSPPYP00000018552,ENSNLEP00000023717,ENSMMUP00000027875
Singleton	ENSP00000386284,ENSPTRP00000036346,ENSGGOP00000006829,ENSPPYP00000021874,ENSNLEP00000020271,ENSMMUP00000039724
Singleton	ENSPTRP00000010961,ENSGGOP00000001580,ENSP00000256383,ENSPPYP00000006729,ENSNLEP00000000790,ENSMMUP00000028218
Singleton	ENSPTRP00000043331,ENSGGOP00000005680,ENSP00000352928,ENSPPYP00000010881,ENSNLEP00000006948,ENSMMUP00000021330
Singleton	ENSGGOP00000006740,ENSP00000255389,ENSPTRP00000015059,ENSPPYP00000009034,ENSNLEP00000016475,ENSMMUP00000008553
Singleton	ENSP00000432412,ENSPTRP00000006164,ENSGGOP00000005572,ENSPPYP00000003811,ENSNLEP00000017116,ENSMMUP00000025847
Singleton	ENSPTRP00000016778,ENSP00000262120,ENSGGOP00000004348,ENSPPYP00000010110,ENSNLEP00000008468,ENSMMUP00000014055
Singleton	ENSPTRP00000021597,ENSP00000264108,ENSGGOP00000009140,ENSPPYP00000014436,ENSNLEP00000006694,ENSMMUP00000009587
Singleton	ENSP00000310448,ENSPTRP00000006733,ENSGGOP00000009241,ENSPPYP00000003517,ENSNLEP00000007252,ENSMMUP00000010570
Singleton	ENSP00000324124,ENSPTRP00000005542,ENSGGOP00000010549,ENSPPYP00000024243,ENSNLEP00000010593,ENSMMUP00000027150
Singleton	ENSPTRP00000034432,ENSGGOP00000010825,ENSP00000408697,ENSPPYP00000020703,ENSNLEP00000020099,ENSMMUP00000001392
Singleton	ENSGGOP00000007046,ENSP00000280734,ENSPTRP00000005967,ENSPPYP00000003937,ENSNLEP00000021598,ENSMMUP00000009331
Singleton	ENSP00000321038,ENSGGOP00000005242,ENSPTRP00000019772,ENSPPYP00000011665,ENSNLEP00000013196,ENSMMUP00000027024
Singleton	ENSPTRP00000044662,ENSP00000418268,ENSGGOP00000013824,ENSPPYP00000002433,ENSNLEP00000014902,ENSMMUP00000007408
Singleton	ENSP00000322832,ENSPTRP00000013198,ENSGGOP00000015854,ENSPPYP00000007996,ENSNLEP00000012113,ENSMMUP00000023592
Singleton	ENSP00000362574,ENSPTRP00000042238,ENSGGOP00000005474,ENSPPYP00000001827,ENSNLEP00000003664,ENSMMUP00000000413
Singleton	ENSP00000343348,ENSPTRP00000017606,ENSGGOP00000006146,ENSPPYP00000010587,ENSNLEP00000016726,ENSMMUP00000021915
Singleton	ENSPTRP00000012322,ENSP00000261880,ENSGGOP00000004621,ENSPPYP00000007466,ENSNLEP00000015797,ENSMMUP00000020272
Singleton	ENSP00000265068,ENSPTRP00000026468,ENSGGOP00000028281,ENSPPYP00000015019,ENSNLEP00000017561,ENSMMUP00000008365
Singleton	ENSP00000418693,ENSGGOP00000007366,ENSPTRP00000023807,ENSPPYP00000012639,ENSNLEP00000003651,ENSMMUP00000035583
Singleton	ENSPTRP00000016081,ENSP00000262291,ENSGGOP00000002286,ENSPPYP00000009889,ENSNLEP00000000913,ENSMMUP00000002328
Singleton	ENSPTRP00000012414,ENSP00000328423,ENSGGOP00000000729,ENSPPYP00000007512,ENSNLEP00000017272,ENSMMUP00000012920
Singleton	ENSPTRP00000031035,ENSP00000230340,ENSGGOP00000027026,ENSPPYP00000019365,ENSNLEP00000005877,ENSMMUP00000005895
Singleton	ENSPTRP00000009227,ENSP00000308368,ENSGGOP00000017395,ENSPPYP00000005640,ENSNLEP00000003133,ENSMMUP00000027411
Singleton	ENSPTRP00000002354,ENSP00000292180,ENSGGOP00000013094,ENSPPYP00000000889,ENSNLEP00000014069,ENSMMUP00000008661
Singleton	ENSPTRP00000046388,ENSP00000360944,ENSGGOP00000000503,ENSPPYP00000001600,ENSNLEP00000019887,ENSMMUP00000026827
Singleton	ENSP00000295896,ENSPTRP00000026033,ENSGGOP00000012442,ENSPPYP00000015373,ENSNLEP00000014288,ENSMMUP00000016789
Singleton	ENSP00000371535,ENSPTRP00000027478,ENSGGOP00000018443,ENSPPYP00000016363,ENSNLEP00000020407,ENSMMUP00000026017
Singleton	ENSP00000381213,ENSPTRP00000024439,ENSGGOP00000004887,ENSPPYP00000024247,ENSNLEP00000009402,ENSMMUP00000030861
Singleton	ENSP00000331211,ENSGGOP00000008646,ENSPTRP00000021421,ENSPPYP00000014337,ENSNLEP00000013211,ENSMMUP00000026876
Singleton	ENSP00000282041,ENSPTRP00000045886,ENSGGOP00000007671,ENSPPYP00000010255,ENSNLEP00000013298,ENSMMUP00000004745
Singleton	ENSPTRP00000026616,ENSGGOP00000011208,ENSP00000342805,ENSPPYP00000015825,ENSNLEP00000005235,ENSMMUP00000011362
Singleton	ENSP00000483276,ENSPTRP00000000704,ENSGGOP00000000039,ENSPPYP00000001925,ENSNLEP00000011572,ENSMMUP00000040485
Singleton	ENSP00000304327,ENSGGOP00000007136,ENSPTRP00000015319,ENSPPYP00000009165,ENSNLEP00000013362,ENSMMUP00000026842
Singleton	ENSPTRP00000010696,ENSP00000309790,ENSGGOP00000006530,ENSPPYP00000006572,ENSNLEP00000005469,ENSMMUP00000021702
Singleton	ENSP00000360315,ENSPTRP00000001353,ENSGGOP00000009352,ENSPPYP00000001524,ENSNLEP00000017739,ENSMMUP00000011217
Singleton	ENSPTRP00000003925,ENSGGOP00000017847,ENSP00000478982,ENSPPYP00000002450,ENSNLEP00000022502,ENSMMUP00000010092
Singleton	ENSP00000326003,ENSGGOP00000025904,ENSPTRP00000020531,ENSPPYP00000013817,ENSNLEP00000011618,ENSMMUP00000007507
Singleton	ENSPTRP00000035649,ENSP00000369176,ENSGGOP00000010000,ENSPPYP00000021452,ENSNLEP00000006495,ENSMMUP00000003615
Singleton	ENSGGOP00000001817,ENSP00000314343,ENSPTRP00000018799,ENSPPYP00000011155,ENSNLEP00000017539,ENSMMUP00000007339
Singleton	ENSP00000369014,ENSPTRP00000028171,ENSGGOP00000008419,ENSPPYP00000016790,ENSNLEP00000011117,ENSMMUP00000018386
Singleton	ENSPTRP00000011854,ENSP00000306123,ENSGGOP00000006876,ENSPPYP00000007224,ENSNLEP00000016890,ENSMMUP00000010711
Singleton	ENSP00000430338,ENSPTRP00000044523,ENSGGOP00000005319,ENSPPYP00000021038,ENSNLEP00000004203,ENSMMUP00000007083
Singleton	ENSP00000313490,ENSPTRP00000014883,ENSGGOP00000008413,ENSPPYP00000008944,ENSNLEP00000012123,ENSMMUP00000017804
Singleton	ENSGGOP00000014172,ENSPTRP00000049344,ENSP00000464330,ENSPPYP00000010370,ENSNLEP00000011275,ENSMMUP00000027501
Singleton	ENSPTRP00000043417,ENSGGOP00000016662,ENSP00000366434,ENSPPYP00000017996,ENSNLEP00000015305,ENSMMUP00000030073
Singleton	ENSPTRP00000033808,ENSGGOP00000019524,ENSP00000341170,ENSPPYP00000024477,ENSNLEP00000016532,ENSMMUP00000015534
Singleton	ENSP00000365756,ENSPTRP00000000302,ENSGGOP00000013305,ENSPPYP00000002170,ENSNLEP00000011845,ENSMMUP00000016372
Singleton	ENSP00000320251,ENSGGOP00000009064,ENSPTRP00000026261,ENSPPYP00000015142,ENSNLEP00000005382,ENSMMUP00000019527
Singleton	ENSP00000360323,ENSGGOP00000005317,ENSPTRP00000001346,ENSPPYP00000001527,ENSNLEP00000017711,ENSMMUP00000001770
Singleton	ENSPTRP00000049944,ENSGGOP00000015708,ENSP00000367330,ENSPPYP00000005580,ENSNLEP00000007941,ENSMMUP00000038758
Singleton	ENSPTRP00000001562,ENSP00000340279,ENSGGOP00000002196,ENSPPYP00000001391,ENSNLEP00000012165,ENSMMUP00000039820
Singleton	ENSP00000477815,ENSPTRP00000031056,ENSGGOP00000001353,ENSPPYP00000018590,ENSNLEP00000005623,ENSMMUP00000000628
Singleton	ENSPTRP00000005060,ENSP00000354850,ENSGGOP00000002856,ENSPPYP00000003011,ENSNLEP00000018150,ENSMMUP00000020719
Singleton	ENSPTRP00000027816,ENSP00000237642,ENSGGOP00000010509,ENSPPYP00000023962,ENSNLEP00000009881,ENSMMUP00000027518
Singleton	ENSP00000434602,ENSPTRP00000031199,ENSGGOP00000000621,ENSPPYP00000018670,ENSNLEP00000022615,ENSMMUP00000015842
Singleton	ENSP00000298546,ENSGGOP00000002104,ENSPTRP00000039133,ENSPPYP00000022109,ENSNLEP00000015681,ENSMMUP00000027857
Singleton	ENSPTRP00000051050,ENSGGOP00000020605,ENSP00000363043,ENSPPYP00000012249,ENSNLEP00000012715,ENSMMUP00000027231
Singleton	ENSP00000373191,ENSGGOP00000010079,ENSPTRP00000051198,ENSPPYP00000015205,ENSNLEP00000003307,ENSMMUP00000040119
Singleton	ENSP00000334767,ENSPTRP00000007471,ENSGGOP00000017252,ENSPPYP00000004522,ENSNLEP00000008999,ENSMMUP00000007862
Singleton	ENSP00000357389,ENSGGOP00000009081,ENSPTRP00000002373,ENSPPYP00000000879,ENSNLEP00000014409,ENSMMUP00000017366
Singleton	ENSGGOP00000023254,ENSP00000414786,ENSPTRP00000034911,ENSPPYP00000021014,ENSNLEP00000002808,ENSMMUP00000005351
Singleton	ENSP00000359518,ENSPTRP00000023618,ENSGGOP00000016610,ENSPPYP00000012531,ENSNLEP00000012065,ENSMMUP00000022159
Singleton	ENSGGOP00000015232,ENSP00000475146,ENSPTRP00000015391,ENSPPYP00000009210,ENSNLEP00000017037,ENSMMUP00000029257
Singleton	ENSP00000229135,ENSPTRP00000008822,ENSGGOP00000005908,ENSPPYP00000005405,ENSNLEP00000004233,ENSMMUP00000025266
Singleton	ENSP00000204566,ENSPTRP00000012254,ENSGGOP00000004667,ENSPPYP00000024383,ENSNLEP00000015285,ENSMMUP00000014361
Singleton	ENSPTRP00000052728,ENSP00000462116,ENSGGOP00000009282,ENSPPYP00000009695,ENSNLEP00000023692,ENSMMUP00000028496
Singleton	ENSPTRP00000008082,ENSGGOP00000021380,ENSP00000416583,ENSPPYP00000004950,ENSNLEP00000005157,ENSMMUP00000017503
Singleton	ENSP00000328236,ENSPTRP00000009484,ENSGGOP00000025682,ENSPPYP00000005777,ENSNLEP00000002615,ENSMMUP00000009912
Singleton	ENSGGOP00000002478,ENSPTRP00000028167,ENSP00000296509,ENSPPYP00000016788,ENSNLEP00000011078,ENSMMUP00000006482
Singleton	ENSP00000370077,ENSGGOP00000011743,ENSPTRP00000035558,ENSPPYP00000021511,ENSNLEP00000021339,ENSMMUP00000021987
Singleton	ENSPTRP00000061257,ENSP00000329920,ENSGGOP00000012330,ENSPPYP00000010632,ENSNLEP00000024389,ENSMMUP00000016454
Singleton	ENSPTRP00000006642,ENSP00000301896,ENSGGOP00000000357,ENSPPYP00000003573,ENSNLEP00000006566,ENSMMUP00000041118
Singleton	ENSPTRP00000023761,ENSGGOP00000011787,ENSP00000383063,ENSPPYP00000012611,ENSNLEP00000002262,ENSMMUP00000031310
Singleton	ENSPTRP00000051092,ENSP00000355752,ENSGGOP00000015275,ENSPPYP00000000161,ENSNLEP00000016883,ENSMMUP00000011335
Singleton	ENSP00000264170,ENSGGOP00000020639,ENSPTRP00000021398,ENSPPYP00000014317,ENSNLEP00000010945,ENSMMUP00000028095
Singleton	ENSGGOP00000006945,ENSP00000232496,ENSPTRP00000025818,ENSPPYP00000015491,ENSNLEP00000008522,ENSMMUP00000009176
Singleton	ENSP00000354335,ENSPTRP00000041665,ENSGGOP00000011769,ENSPPYP00000003725,ENSNLEP00000023177,ENSMMUP00000013451
Singleton	ENSPTRP00000017988,ENSP00000210060,ENSGGOP00000024635,ENSPPYP00000010764,ENSNLEP00000015475,ENSMMUP00000022175
Singleton	ENSPTRP00000020017,ENSP00000417580,ENSGGOP00000001735,ENSPPYP00000014139,ENSNLEP00000016281,ENSMMUP00000023714
Singleton	ENSGGOP00000002486,ENSP00000408527,ENSPTRP00000020426,ENSPPYP00000013881,ENSNLEP00000020587,ENSMMUP00000018269
Singleton	ENSP00000367359,ENSGGOP00000021653,ENSPTRP00000030360,ENSPPYP00000018208,ENSNLEP00000003106,ENSMMUP00000034353
Singleton	ENSPTRP00000015431,ENSP00000478886,ENSGGOP00000006215,ENSPPYP00000009235,ENSNLEP00000003186,ENSMMUP00000034685
Singleton	ENSP00000250056,ENSPTRP00000014748,ENSGGOP00000012010,ENSPPYP00000008866,ENSNLEP00000011174,ENSMMUP00000023360
Singleton	ENSGGOP00000001465,ENSP00000305892,ENSPTRP00000059482,ENSPPYP00000024027,ENSNLEP00000005401,ENSMMUP00000026673
Singleton	ENSP00000377944,ENSPTRP00000047268,ENSGGOP00000014574,ENSPPYP00000023184,ENSNLEP00000018533,ENSMMUP00000027241
Singleton	ENSPTRP00000030602,ENSGGOP00000000716,ENSP00000259953,ENSPPYP00000018355,ENSNLEP00000006452,ENSMMUP00000022618
Singleton	ENSP00000312672,ENSPTRP00000047607,ENSGGOP00000009672,ENSPPYP00000004551,ENSNLEP00000009027,ENSMMUP00000016074
Singleton	ENSP00000392985,ENSPTRP00000005984,ENSGGOP00000015311,ENSPPYP00000003928,ENSNLEP00000021635,ENSMMUP00000014044
Singleton	ENSGGOP00000028626,ENSP00000333666,ENSPTRP00000052204,ENSPPYP00000014157,ENSNLEP00000009145,ENSMMUP00000025585
Singleton	ENSP00000301057,ENSPTRP00000015282,ENSGGOP00000016586,ENSPPYP00000009134,ENSNLEP00000004111,ENSMMUP00000005157
Singleton	ENSP00000216027,ENSPTRP00000024461,ENSGGOP00000016709,ENSPPYP00000013023,ENSNLEP00000002849,ENSMMUP00000026985
Singleton	ENSGGOP00000011043,ENSP00000327832,ENSPTRP00000030594,ENSPPYP00000018349,ENSNLEP00000006356,ENSMMUP00000034169
Singleton	ENSGGOP00000001870,ENSPTRP00000002210,ENSP00000357823,ENSPPYP00000001001,ENSNLEP00000012521,ENSMMUP00000011932
Singleton	ENSPTRP00000052070,ENSGGOP00000006510,ENSP00000359401,ENSPPYP00000001340,ENSNLEP00000012683,ENSMMUP00000013196
Singleton	ENSPTRP00000022686,ENSGGOP00000008402,ENSP00000203001,ENSPPYP00000011952,ENSNLEP00000016966,ENSMMUP00000018054
Singleton	ENSPTRP00000003262,ENSP00000310036,ENSGGOP00000025436,ENSPPYP00000000271,ENSNLEP00000001710,ENSMMUP00000019834
Singleton	ENSPTRP00000009206,ENSP00000445920,ENSGGOP00000021356,ENSPPYP00000005632,ENSNLEP00000002607,ENSMMUP00000038677
Singleton	ENSP00000369682,ENSPTRP00000022588,ENSGGOP00000004987,ENSPPYP00000012095,ENSNLEP00000024444,ENSMMUP00000007755
Singleton	ENSP00000363322,ENSPTRP00000036337,ENSGGOP00000009623,ENSPPYP00000021868,ENSNLEP00000020188,ENSMMUP00000007699
Singleton	ENSPTRP00000056474,ENSP00000403208,ENSGGOP00000023347,ENSPPYP00000000109,ENSNLEP00000022707,ENSMMUP00000021408
Singleton	ENSGGOP00000015789,ENSPTRP00000031863,ENSP00000356563,ENSPPYP00000019104,ENSNLEP00000018334,ENSMMUP00000007095
Singleton	ENSP00000267884,ENSGGOP00000009688,ENSPTRP00000011801,ENSPPYP00000007182,ENSNLEP00000003033,ENSMMUP00000021132
Singleton	ENSPTRP00000006967,ENSP00000347919,ENSGGOP00000011839,ENSPPYP00000004189,ENSNLEP00000020758,ENSMMUP00000009682
Singleton	ENSGGOP00000019339,ENSP00000405635,ENSPTRP00000061020,ENSPPYP00000008284,ENSNLEP00000000858,ENSMMUP00000032433
Singleton	ENSPTRP00000045233,ENSP00000331288,ENSGGOP00000015776,ENSPPYP00000017715,ENSNLEP00000011181,ENSMMUP00000015803
Singleton	ENSP00000266736,ENSPTRP00000009040,ENSGGOP00000006711,ENSPPYP00000005532,ENSNLEP00000007090,ENSMMUP00000012189
Singleton	ENSPTRP00000012583,ENSGGOP00000011921,ENSP00000385080,ENSPPYP00000007618,ENSNLEP00000024419,ENSMMUP00000022461
Singleton	ENSP00000216410,ENSPTRP00000010769,ENSGGOP00000026861,ENSPPYP00000006615,ENSNLEP00000015202,ENSMMUP00000015194
Singleton	ENSPTRP00000026576,ENSP00000421842,ENSGGOP00000011628,ENSPPYP00000015799,ENSNLEP00000004537,ENSMMUP00000016748
Singleton	ENSPTRP00000001374,ENSGGOP00000011621,ENSP00000360244,ENSPPYP00000001506,ENSNLEP00000018038,ENSMMUP00000008888
Singleton	ENSP00000299427,ENSPTRP00000005774,ENSGGOP00000000393,ENSPPYP00000004053,ENSNLEP00000021195,ENSMMUP00000010182
Singleton	ENSPTRP00000008166,ENSP00000342322,ENSGGOP00000015905,ENSPPYP00000024256,ENSNLEP00000006565,ENSMMUP00000004296
Singleton	ENSGGOP00000003115,ENSPTRP00000027262,ENSP00000417686,ENSPPYP00000016236,ENSNLEP00000000061,ENSMMUP00000040723
Singleton	ENSPTRP00000035990,ENSP00000365550,ENSGGOP00000020462,ENSPPYP00000021653,ENSNLEP00000004122,ENSMMUP00000006654
Singleton	ENSPTRP00000019123,ENSP00000393840,ENSGGOP00000020408,ENSPPYP00000011309,ENSNLEP00000022302,ENSMMUP00000030205
Singleton	ENSGGOP00000006334,ENSP00000351284,ENSPTRP00000041690,ENSPPYP00000004716,ENSNLEP00000003034,ENSMMUP00000024536
Singleton	ENSP00000388320,ENSPTRP00000014428,ENSGGOP00000012269,ENSPPYP00000008623,ENSNLEP00000000716,ENSMMUP00000032282
Singleton	ENSP00000362123,ENSPTRP00000004546,ENSGGOP00000012458,ENSPPYP00000002728,ENSNLEP00000020021,ENSMMUP00000026849
Singleton	ENSPTRP00000030809,ENSP00000409952,ENSGGOP00000006427,ENSPPYP00000019330,ENSNLEP00000008323,ENSMMUP00000005156
Singleton	ENSPTRP00000017058,ENSGGOP00000001474,ENSP00000477654,ENSPPYP00000023870,ENSNLEP00000012821,ENSMMUP00000041211
Singleton	ENSPTRP00000003156,ENSGGOP00000018721,ENSP00000356162,ENSPPYP00000000354,ENSNLEP00000017284,ENSMMUP00000038127
Singleton	ENSPTRP00000028257,ENSGGOP00000025855,ENSP00000477352,ENSPPYP00000016843,ENSNLEP00000006168,ENSMMUP00000029422
Singleton	ENSP00000414884,ENSPTRP00000047571,ENSGGOP00000014688,ENSPPYP00000004619,ENSNLEP00000009080,ENSMMUP00000010014
Singleton	ENSP00000357384,ENSPTRP00000002374,ENSGGOP00000009084,ENSPPYP00000000878,ENSNLEP00000014410,ENSMMUP00000025025
Singleton	ENSPTRP00000028953,ENSGGOP00000004183,ENSP00000339324,ENSPPYP00000017311,ENSNLEP00000003453,ENSMMUP00000028729
Singleton	ENSPTRP00000040210,ENSP00000336861,ENSGGOP00000004630,ENSPPYP00000007467,ENSNLEP00000015836,ENSMMUP00000020273
Singleton	ENSGGOP00000024659,ENSP00000484331,ENSPTRP00000022046,ENSPPYP00000014694,ENSNLEP00000008856,ENSMMUP00000023610
Singleton	ENSP00000362873,ENSPTRP00000036436,ENSGGOP00000000549,ENSPPYP00000022282,ENSNLEP00000020846,ENSMMUP00000015020
Singleton	ENSP00000307684,ENSPTRP00000025171,ENSGGOP00000013931,ENSPPYP00000015293,ENSNLEP00000005066,ENSMMUP00000008034
Singleton	ENSP00000460850,ENSPTRP00000013151,ENSGGOP00000016174,ENSPPYP00000024018,ENSNLEP00000011775,ENSMMUP00000032689
Singleton	ENSPTRP00000013000,ENSGGOP00000006098,ENSP00000177742,ENSPPYP00000007882,ENSNLEP00000010688,ENSMMUP00000024461
Singleton	ENSPTRP00000005263,ENSGGOP00000024972,ENSP00000358183,ENSPPYP00000003144,ENSNLEP00000020176,ENSMMUP00000016734
Singleton	ENSP00000317331,ENSPTRP00000038620,ENSGGOP00000020509,ENSPPYP00000023341,ENSNLEP00000016492,ENSMMUP00000004497
Singleton	ENSGGOP00000010500,ENSP00000264982,ENSPTRP00000026614,ENSPPYP00000015824,ENSNLEP00000005231,ENSMMUP00000010193
Singleton	ENSP00000260102,ENSPTRP00000034687,ENSGGOP00000010149,ENSPPYP00000020850,ENSNLEP00000001268,ENSMMUP00000007325
Singleton	ENSP00000410409,ENSPTRP00000054254,ENSGGOP00000027488,ENSPPYP00000004318,ENSNLEP00000008643,ENSMMUP00000015289
Singleton	ENSPTRP00000025049,ENSP00000305664,ENSGGOP00000014045,ENSPPYP00000013359,ENSNLEP00000000545,ENSMMUP00000018524
Singleton	ENSPTRP00000007486,ENSGGOP00000007881,ENSP00000278715,ENSPPYP00000004531,ENSNLEP00000009007,ENSMMUP00000019513
Singleton	ENSP00000339251,ENSPTRP00000018566,ENSGGOP00000000759,ENSPPYP00000011044,ENSNLEP00000013575,ENSMMUP00000003625
Singleton	ENSP00000269221,ENSPTRP00000016868,ENSGGOP00000005007,ENSPPYP00000010174,ENSNLEP00000008225,ENSMMUP00000028297
Singleton	ENSP00000196371,ENSGGOP00000021670,ENSPTRP00000028847,ENSPPYP00000017238,ENSNLEP00000020204,ENSMMUP00000014436
Singleton	ENSGGOP00000014216,ENSP00000257829,ENSPTRP00000006068,ENSPPYP00000003867,ENSNLEP00000023998,ENSMMUP00000028506
Singleton	ENSP00000333779,ENSPTRP00000060801,ENSGGOP00000005071,ENSPPYP00000009161,ENSNLEP00000013335,ENSMMUP00000011283
Singleton	ENSPTRP00000031570,ENSP00000258052,ENSGGOP00000003338,ENSPPYP00000018928,ENSNLEP00000015276,ENSMMUP00000030560
Singleton	ENSPTRP00000027728,ENSP00000304822,ENSGGOP00000006415,ENSPPYP00000016528,ENSNLEP00000009330,ENSMMUP00000007920
Singleton	ENSGGOP00000019763,ENSP00000296506,ENSPTRP00000028486,ENSPPYP00000016989,ENSNLEP00000008111,ENSMMUP00000003219
Singleton	ENSPTRP00000014333,ENSP00000258169,ENSGGOP00000001389,ENSPPYP00000008567,ENSNLEP00000013041,ENSMMUP00000029716
Singleton	ENSP00000379038,ENSPTRP00000040056,ENSGGOP00000010713,ENSPPYP00000013377,ENSNLEP00000001093,ENSMMUP00000002352
Singleton	ENSP00000265881,ENSPTRP00000007394,ENSGGOP00000021567,ENSPPYP00000004463,ENSNLEP00000008935,ENSMMUP00000016096
Singleton	ENSPTRP00000003538,ENSP00000258243,ENSGGOP00000020893,ENSPPYP00000000125,ENSNLEP00000017597,ENSMMUP00000012436
Singleton	ENSP00000356989,ENSPTRP00000002631,ENSGGOP00000004991,ENSPPYP00000000715,ENSNLEP00000016988,ENSMMUP00000002687
Singleton	ENSGGOP00000024164,ENSPTRP00000000357,ENSP00000394899,ENSPPYP00000002145,ENSNLEP00000024290,ENSMMUP00000008105
Singleton	ENSGGOP00000020410,ENSP00000362463,ENSPTRP00000030963,ENSPPYP00000018532,ENSNLEP00000013813,ENSMMUP00000002187
Singleton	ENSP00000328397,ENSPTRP00000014694,ENSGGOP00000011174,ENSPPYP00000008830,ENSNLEP00000021116,ENSMMUP00000017064
Singleton	ENSGGOP00000012106,ENSPTRP00000013924,ENSP00000262507,ENSPPYP00000008348,ENSNLEP00000003666,ENSMMUP00000026966
Singleton	ENSPTRP00000000848,ENSGGOP00000012800,ENSP00000344816,ENSPPYP00000001835,ENSNLEP00000003328,ENSMMUP00000001686
Singleton	ENSPTRP00000029387,ENSP00000303058,ENSGGOP00000008389,ENSPPYP00000017582,ENSNLEP00000014674,ENSMMUP00000020708
Singleton	ENSP00000279168,ENSPTRP00000006641,ENSGGOP00000000355,ENSPPYP00000003574,ENSNLEP00000006551,ENSMMUP00000005306
Singleton	ENSP00000297431,ENSPTRP00000033491,ENSGGOP00000000997,ENSPPYP00000020049,ENSNLEP00000011077,ENSMMUP00000015823
Singleton	ENSP00000339830,ENSPTRP00000014950,ENSGGOP00000008855,ENSPPYP00000024643,ENSNLEP00000012538,ENSMMUP00000006477
Singleton	ENSPTRP00000024204,ENSP00000252137,ENSGGOP00000006053,ENSPPYP00000012911,ENSNLEP00000006300,ENSMMUP00000022884
Singleton	ENSP00000356782,ENSGGOP00000028745,ENSPTRP00000002755,ENSPPYP00000000620,ENSNLEP00000018199,ENSMMUP00000027751
Singleton	ENSP00000339384,ENSPTRP00000048926,ENSGGOP00000006451,ENSPPYP00000014571,ENSNLEP00000008331,ENSMMUP00000011336
Singleton	ENSGGOP00000016400,ENSPTRP00000009800,ENSP00000369840,ENSPPYP00000005986,ENSNLEP00000000952,ENSMMUP00000025578
Singleton	ENSPTRP00000015074,ENSP00000417190,ENSGGOP00000000483,ENSPPYP00000009044,ENSNLEP00000016727,ENSMMUP00000004875
Singleton	ENSGGOP00000017156,ENSPTRP00000011425,ENSP00000451188,ENSPPYP00000006963,ENSNLEP00000000680,ENSMMUP00000004527
Singleton	ENSGGOP00000015853,ENSP00000370886,ENSPTRP00000035513,ENSPPYP00000021538,ENSNLEP00000011081,ENSMMUP00000007240
Singleton	ENSGGOP00000028579,ENSPTRP00000036511,ENSP00000362650,ENSPPYP00000021970,ENSNLEP00000021031,ENSMMUP00000027162
Singleton	ENSPTRP00000008794,ENSP00000311486,ENSGGOP00000016196,ENSPPYP00000005382,ENSNLEP00000020737,ENSMMUP00000002612
Singleton	ENSGGOP00000014052,ENSPTRP00000020600,ENSP00000272342,ENSPPYP00000013777,ENSNLEP00000012149,ENSMMUP00000006352
Singleton	ENSPTRP00000026461,ENSP00000296255,ENSGGOP00000013629,ENSPPYP00000015025,ENSNLEP00000017447,ENSMMUP00000024084
Singleton	ENSP00000385215,ENSPTRP00000031419,ENSGGOP00000007130,ENSPPYP00000018821,ENSNLEP00000015534,ENSMMUP00000033367
Singleton	ENSGGOP00000021595,ENSPTRP00000024215,ENSP00000405726,ENSPPYP00000012918,ENSNLEP00000006661,ENSMMUP00000028842
Singleton	ENSP00000303992,ENSPTRP00000025271,ENSGGOP00000016175,ENSPPYP00000014987,ENSNLEP00000006050,ENSMMUP00000039043
Singleton	ENSGGOP00000018080,ENSPTRP00000025112,ENSP00000251607,ENSPPYP00000015324,ENSNLEP00000003933,ENSMMUP00000023635
Singleton	ENSPTRP00000022787,ENSP00000366828,ENSGGOP00000011261,ENSPPYP00000012002,ENSNLEP00000011925,ENSMMUP00000005538
Singleton	ENSP00000237822,ENSPTRP00000020098,ENSGGOP00000000223,ENSPPYP00000014085,ENSNLEP00000003202,ENSMMUP00000004469
Singleton	ENSPTRP00000014751,ENSP00000355250,ENSGGOP00000000295,ENSPPYP00000008868,ENSNLEP00000011236,ENSMMUP00000005047
Singleton	ENSPTRP00000023146,ENSP00000362547,ENSGGOP00000012196,ENSPPYP00000012276,ENSNLEP00000024051,ENSMMUP00000024894
Singleton	ENSP00000294258,ENSPTRP00000006655,ENSGGOP00000002658,ENSPPYP00000023926,ENSNLEP00000024434,ENSMMUP00000024700
Singleton	ENSP00000253247,ENSPTRP00000016249,ENSGGOP00000010882,ENSPPYP00000009622,ENSNLEP00000001830,ENSMMUP00000003240
Singleton	ENSP00000289448,ENSGGOP00000006920,ENSPTRP00000029681,ENSPPYP00000017787,ENSNLEP00000011916,ENSMMUP00000022299
Singleton	ENSGGOP00000013031,ENSP00000361524,ENSPTRP00000036720,ENSPPYP00000022064,ENSNLEP00000021428,ENSMMUP00000005059
Singleton	ENSPTRP00000022905,ENSP00000300403,ENSGGOP00000011533,ENSPPYP00000012165,ENSNLEP00000011772,ENSMMUP00000001297
Singleton	ENSP00000357787,ENSGGOP00000011133,ENSPTRP00000005362,ENSPPYP00000003214,ENSNLEP00000000840,ENSMMUP00000011197
Singleton	ENSP00000230301,ENSPTRP00000032082,ENSGGOP00000014066,ENSPPYP00000019219,ENSNLEP00000013990,ENSMMUP00000032933
Singleton	ENSPTRP00000037144,ENSP00000381378,ENSGGOP00000003029,ENSPPYP00000022528,ENSNLEP00000011337,ENSMMUP00000023457
Singleton	ENSGGOP00000002519,ENSPTRP00000028298,ENSP00000281317,ENSPPYP00000016871,ENSNLEP00000006712,ENSMMUP00000034742
Singleton	ENSPTRP00000056628,ENSP00000381220,ENSGGOP00000027741,ENSPPYP00000019020,ENSNLEP00000016951,ENSMMUP00000020085
Singleton	ENSPTRP00000055880,ENSP00000349313,ENSGGOP00000010550,ENSPPYP00000014742,ENSNLEP00000011039,ENSMMUP00000001062
Singleton	ENSGGOP00000008896,ENSP00000399585,ENSPTRP00000030349,ENSPPYP00000018202,ENSNLEP00000002296,ENSMMUP00000001365
Singleton	ENSPTRP00000012722,ENSP00000268130,ENSGGOP00000010354,ENSPPYP00000007680,ENSNLEP00000014292,ENSMMUP00000020186
Singleton	ENSPTRP00000009888,ENSP00000315397,ENSGGOP00000026730,ENSPPYP00000006044,ENSNLEP00000001386,ENSMMUP00000027905
Singleton	ENSP00000433919,ENSPTRP00000060422,ENSGGOP00000003039,ENSPPYP00000004240,ENSNLEP00000020270,ENSMMUP00000036815
Singleton	ENSPTRP00000010092,ENSP00000366673,ENSGGOP00000013543,ENSPPYP00000006180,ENSNLEP00000019696,ENSMMUP00000028264
Singleton	ENSP00000434466,ENSPTRP00000007067,ENSGGOP00000001500,ENSPPYP00000004243,ENSNLEP00000024376,ENSMMUP00000013230
Singleton	ENSPTRP00000052214,ENSP00000360046,ENSGGOP00000002588,ENSPPYP00000001465,ENSNLEP00000018594,ENSMMUP00000039981
Singleton	ENSP00000326424,ENSPTRP00000006903,ENSGGOP00000006413,ENSPPYP00000003421,ENSNLEP00000013084,ENSMMUP00000037718
Singleton	ENSP00000382595,ENSGGOP00000024381,ENSPTRP00000059681,ENSPPYP00000016477,ENSNLEP00000010731,ENSMMUP00000021489
Singleton	ENSP00000261250,ENSGGOP00000027335,ENSPTRP00000007784,ENSPPYP00000004748,ENSNLEP00000003833,ENSMMUP00000019917
Singleton	ENSPTRP00000024725,ENSP00000249079,ENSGGOP00000026088,ENSPPYP00000013172,ENSNLEP00000018215,ENSMMUP00000028392
Singleton	ENSPTRP00000008531,ENSP00000267103,ENSGGOP00000015405,ENSPPYP00000005220,ENSNLEP00000021486,ENSMMUP00000029020
Singleton	ENSGGOP00000014202,ENSPTRP00000054574,ENSP00000259870,ENSPPYP00000019271,ENSNLEP00000006896,ENSMMUP00000020572
Singleton	ENSPTRP00000033566,ENSGGOP00000015770,ENSP00000323304,ENSPPYP00000020087,ENSNLEP00000013786,ENSMMUP00000034922
Singleton	ENSGGOP00000015325,ENSPTRP00000003495,ENSP00000403614,ENSPPYP00000000144,ENSNLEP00000017281,ENSMMUP00000038462
Singleton	ENSPTRP00000021238,ENSP00000402661,ENSGGOP00000015115,ENSPPYP00000014949,ENSNLEP00000012578,ENSMMUP00000008496
Singleton	ENSGGOP00000007354,ENSPTRP00000028545,ENSP00000409964,ENSPPYP00000017029,ENSNLEP00000013535,ENSMMUP00000020298
Singleton	ENSPTRP00000049614,ENSGGOP00000028734,ENSP00000252934,ENSPPYP00000013323,ENSNLEP00000016580,ENSMMUP00000011739
Singleton	ENSP00000297145,ENSGGOP00000022295,ENSPTRP00000040865,ENSPPYP00000020090,ENSNLEP00000013825,ENSMMUP00000020391
Singleton	ENSGGOP00000015256,ENSPTRP00000012256,ENSP00000335292,ENSPPYP00000007440,ENSNLEP00000015306,ENSMMUP00000005379
Singleton	ENSP00000282516,ENSPTRP00000048198,ENSGGOP00000027431,ENSPPYP00000017209,ENSNLEP00000019584,ENSMMUP00000029176
Singleton	ENSPTRP00000010875,ENSP00000324920,ENSGGOP00000010384,ENSPPYP00000006673,ENSNLEP00000016682,ENSMMUP00000003779
Singleton	ENSPTRP00000034757,ENSP00000302260,ENSGGOP00000008322,ENSPPYP00000020908,ENSNLEP00000013028,ENSMMUP00000032082
Singleton	ENSGGOP00000006440,ENSPTRP00000030812,ENSP00000378563,ENSPPYP00000019334,ENSNLEP00000008329,ENSMMUP00000005164
Singleton	ENSPTRP00000021444,ENSP00000314946,ENSGGOP00000002130,ENSPPYP00000014349,ENSNLEP00000023043,ENSMMUP00000029657
Singleton	ENSP00000365426,ENSPTRP00000053387,ENSGGOP00000012222,ENSPPYP00000006241,ENSNLEP00000009513,ENSMMUP00000005992
Singleton	ENSPTRP00000047545,ENSGGOP00000014185,ENSP00000454264,ENSPPYP00000020400,ENSNLEP00000005415,ENSMMUP00000008209
Singleton	ENSPTRP00000001738,ENSGGOP00000001497,ENSP00000359127,ENSPPYP00000001285,ENSNLEP00000014534,ENSMMUP00000004971
Singleton	ENSPTRP00000015302,ENSP00000462963,ENSGGOP00000020628,ENSPPYP00000009154,ENSNLEP00000007111,ENSMMUP00000011905
Singleton	ENSP00000307004,ENSGGOP00000028711,ENSPTRP00000020613,ENSPPYP00000013769,ENSNLEP00000012214,ENSMMUP00000009907
Singleton	ENSGGOP00000003686,ENSPTRP00000007567,ENSP00000263593,ENSPPYP00000004592,ENSNLEP00000009051,ENSMMUP00000011118
Singleton	ENSP00000385347,ENSGGOP00000011527,ENSPTRP00000056931,ENSPPYP00000016336,ENSNLEP00000020076,ENSMMUP00000002334
Singleton	ENSPTRP00000006828,ENSP00000322450,ENSGGOP00000011650,ENSPPYP00000003458,ENSNLEP00000007894,ENSMMUP00000024372
Singleton	ENSP00000288937,ENSPTRP00000005779,ENSGGOP00000006777,ENSPPYP00000004052,ENSNLEP00000021205,ENSMMUP00000006044
Singleton	ENSPTRP00000027935,ENSGGOP00000009517,ENSP00000378534,ENSPPYP00000016658,ENSNLEP00000011674,ENSMMUP00000014542
Singleton	ENSMMUP00000000132,ENSGGOP00000014942,ENSP00000370222,ENSPTRP00000009778,ENSPPYP00000005974,ENSNLEP00000000684
Singleton	ENSP00000378040,ENSPTRP00000006585,ENSGGOP00000011954,ENSPPYP00000003594,ENSNLEP00000005992,ENSMMUP00000017001
Singleton	ENSPTRP00000002748,ENSGGOP00000003499,ENSP00000356791,ENSPPYP00000000627,ENSNLEP00000018158,ENSMMUP00000003922
Singleton	ENSGGOP00000005727,ENSP00000221486,ENSPTRP00000018000,ENSPPYP00000010772,ENSNLEP00000015569,ENSMMUP00000007513
Singleton	ENSPTRP00000010960,ENSP00000216442,ENSGGOP00000018355,ENSPPYP00000006728,ENSNLEP00000000748,ENSMMUP00000028217
Singleton	ENSPTRP00000055303,ENSGGOP00000023777,ENSP00000426638,ENSPPYP00000016941,ENSNLEP00000007785,ENSMMUP00000006177
Singleton	ENSP00000315614,ENSPTRP00000034972,ENSGGOP00000001167,ENSPPYP00000021059,ENSNLEP00000002995,ENSMMUP00000015511
Singleton	ENSP00000369371,ENSPTRP00000035637,ENSGGOP00000013395,ENSPPYP00000021463,ENSNLEP00000005692,ENSMMUP00000014396
Singleton	ENSPTRP00000019932,ENSP00000472985,ENSGGOP00000004174,ENSPPYP00000024669,ENSNLEP00000022371,ENSMMUP00000011440
Singleton	ENSP00000357901,ENSGGOP00000003302,ENSPTRP00000002173,ENSPPYP00000001022,ENSNLEP00000012340,ENSMMUP00000010372
Singleton	ENSP00000483356,ENSPTRP00000024982,ENSGGOP00000001693,ENSPPYP00000013320,ENSNLEP00000016162,ENSMMUP00000030292
Singleton	ENSGGOP00000005341,ENSP00000411268,ENSPTRP00000031538,ENSPPYP00000018905,ENSNLEP00000016313,ENSMMUP00000008354
Singleton	ENSPTRP00000028666,ENSGGOP00000016540,ENSP00000423399,ENSPPYP00000017116,ENSNLEP00000013593,ENSMMUP00000005927
Singleton	ENSPTRP00000035106,ENSP00000297347,ENSGGOP00000008950,ENSPPYP00000021132,ENSNLEP00000005897,ENSMMUP00000002765
Singleton	ENSPTRP00000022175,ENSGGOP00000024610,ENSP00000304133,ENSPPYP00000014779,ENSNLEP00000011816,ENSMMUP00000024891
Singleton	ENSP00000023939,ENSGGOP00000025547,ENSPTRP00000023482,ENSPPYP00000012459,ENSNLEP00000008579,ENSMMUP00000000097
Singleton	ENSPTRP00000011138,ENSP00000256319,ENSGGOP00000006352,ENSPPYP00000006832,ENSNLEP00000020043,ENSMMUP00000015822
Singleton	ENSGGOP00000009170,ENSPTRP00000018187,ENSP00000253669,ENSPPYP00000010870,ENSNLEP00000006807,ENSMMUP00000000668
Singleton	ENSGGOP00000027433,ENSP00000368127,ENSPTRP00000053262,ENSPPYP00000017036,ENSNLEP00000013639,ENSMMUP00000034461
Singleton	ENSP00000367343,ENSPTRP00000035782,ENSGGOP00000007206,ENSPPYP00000021384,ENSNLEP00000005046,ENSMMUP00000021451
Singleton	ENSP00000376250,ENSPTRP00000027082,ENSGGOP00000011237,ENSPPYP00000016118,ENSNLEP00000008245,ENSMMUP00000020107
Singleton	ENSP00000466214,ENSPTRP00000018476,ENSGGOP00000006034,ENSPPYP00000010993,ENSNLEP00000023074,ENSMMUP00000020187
Singleton	ENSPTRP00000016506,ENSP00000328938,ENSGGOP00000006880,ENSPPYP00000009753,ENSNLEP00000000103,ENSMMUP00000003028
Singleton	ENSP00000379401,ENSPTRP00000027726,ENSGGOP00000007739,ENSPPYP00000016526,ENSNLEP00000009320,ENSMMUP00000007918
Singleton	ENSPTRP00000035215,ENSP00000349296,ENSGGOP00000013618,ENSPPYP00000021194,ENSNLEP00000006993,ENSMMUP00000013320
Singleton	ENSP00000280020,ENSPTRP00000016970,ENSGGOP00000010797,ENSPPYP00000010240,ENSNLEP00000007431,ENSMMUP00000009020
Singleton	ENSP00000223273,ENSPTRP00000032638,ENSGGOP00000006579,ENSPPYP00000023459,ENSNLEP00000003742,ENSMMUP00000017836
Singleton	ENSPTRP00000059891,ENSGGOP00000011498,ENSPPYP00000004689,ENSP00000309175,ENSNLEP00000007253,ENSMMUP00000025135
Singleton	ENSGGOP00000016929,ENSP00000307181,ENSPTRP00000012621,ENSPPYP00000024226,ENSNLEP00000013285,ENSMMUP00000020319
Singleton	ENSPTRP00000027622,ENSP00000384182,ENSGGOP00000011916,ENSPPYP00000016501,ENSNLEP00000009972,ENSMMUP00000022894
Singleton	ENSP00000225573,ENSPTRP00000015884,ENSGGOP00000003720,ENSPPYP00000009964,ENSNLEP00000002509,ENSMMUP00000004433
Singleton	ENSPTRP00000041730,ENSP00000205061,ENSGGOP00000012897,ENSPPYP00000008521,ENSNLEP00000009755,ENSMMUP00000000318
Singleton	ENSP00000358999,ENSPTRP00000038646,ENSGGOP00000007964,ENSPPYP00000023352,ENSNLEP00000016684,ENSMMUP00000006798
Singleton	ENSPTRP00000021223,ENSP00000365477,ENSGGOP00000028249,ENSPPYP00000014278,ENSNLEP00000014408,ENSMMUP00000024348
Singleton	ENSPTRP00000016505,ENSGGOP00000006872,ENSP00000301634,ENSPPYP00000009752,ENSNLEP00000000101,ENSMMUP00000033984
Singleton	ENSP00000356602,ENSPTRP00000031849,ENSGGOP00000015144,ENSPPYP00000019097,ENSNLEP00000018304,ENSMMUP00000030298
Singleton	ENSPTRP00000052197,ENSP00000389810,ENSGGOP00000013961,ENSPPYP00000012257,ENSNLEP00000007459,ENSMMUP00000037872
Singleton	ENSP00000305696,ENSGGOP00000027475,ENSPTRP00000017223,ENSPPYP00000010398,ENSNLEP00000010219,ENSMMUP00000019502
Singleton	ENSP00000422473,ENSPTRP00000027553,ENSGGOP00000008937,ENSPPYP00000024677,ENSNLEP00000020934,ENSMMUP00000027553
Singleton	ENSPTRP00000032313,ENSP00000340220,ENSGGOP00000022494,ENSPPYP00000019444,ENSNLEP00000018920,ENSMMUP00000020390
Singleton	ENSP00000257789,ENSPTRP00000031448,ENSGGOP00000018163,ENSPPYP00000018843,ENSNLEP00000015826,ENSMMUP00000003772
Singleton	ENSPTRP00000028850,ENSGGOP00000008948,ENSP00000371061,ENSPPYP00000017239,ENSNLEP00000020209,ENSMMUP00000005295
Singleton	ENSP00000320567,ENSGGOP00000009336,ENSPTRP00000033874,ENSPPYP00000020266,ENSNLEP00000023449,ENSMMUP00000010852
Singleton	ENSGGOP00000001168,ENSPTRP00000003364,ENSP00000339976,ENSPPYP00000000202,ENSNLEP00000024005,ENSMMUP00000010366
Singleton	ENSPTRP00000043154,ENSP00000427679,ENSGGOP00000000438,ENSPPYP00000016696,ENSNLEP00000016749,ENSMMUP00000011931
Singleton	ENSPTRP00000045435,ENSP00000386597,ENSGGOP00000007889,ENSPPYP00000004533,ENSNLEP00000009009,ENSMMUP00000019521
Singleton	ENSP00000368245,ENSGGOP00000019606,ENSPTRP00000037324,ENSPPYP00000022620,ENSNLEP00000012312,ENSMMUP00000016685
Singleton	ENSP00000384211,ENSPTRP00000020468,ENSGGOP00000024558,ENSPPYP00000013852,ENSNLEP00000011089,ENSMMUP00000010615
Singleton	ENSP00000350491,ENSGGOP00000013245,ENSPTRP00000041095,ENSPPYP00000005323,ENSNLEP00000021168,ENSMMUP00000006021
Singleton	ENSP00000376307,ENSPTRP00000042826,ENSGGOP00000001297,ENSPPYP00000007054,ENSNLEP00000020022,ENSMMUP00000009388
Singleton	ENSP00000488055,ENSPTRP00000009478,ENSGGOP00000025942,ENSPPYP00000005774,ENSNLEP00000002159,ENSMMUP00000017932
Singleton	ENSPTRP00000003891,ENSP00000367952,ENSGGOP00000013828,ENSPPYP00000002434,ENSNLEP00000014864,ENSMMUP00000007410
Singleton	ENSPTRP00000003533,ENSP00000261396,ENSGGOP00000021890,ENSPPYP00000000128,ENSNLEP00000017555,ENSMMUP00000029089
Singleton	ENSPTRP00000021780,ENSP00000345107,ENSGGOP00000021727,ENSPPYP00000014546,ENSNLEP00000008082,ENSMMUP00000009542
Singleton	ENSPTRP00000017178,ENSP00000169551,ENSGGOP00000015550,ENSPPYP00000010367,ENSNLEP00000011242,ENSMMUP00000030671
Singleton	ENSP00000313759,ENSGGOP00000002829,ENSPTRP00000014881,ENSPPYP00000008942,ENSNLEP00000012121,ENSMMUP00000002588
Singleton	ENSP00000288502,ENSGGOP00000016799,ENSPTRP00000036374,ENSPPYP00000021891,ENSNLEP00000020452,ENSMMUP00000006509
Singleton	ENSPTRP00000047596,ENSGGOP00000016150,ENSP00000364166,ENSPPYP00000004568,ENSNLEP00000009045,ENSMMUP00000036626
Singleton	ENSPTRP00000042616,ENSP00000380837,ENSGGOP00000015330,ENSPPYP00000012870,ENSNLEP00000003484,ENSMMUP00000029398
Singleton	ENSGGOP00000009789,ENSP00000387027,ENSPTRP00000029848,ENSPPYP00000017897,ENSNLEP00000005027,ENSMMUP00000002990
Singleton	ENSPTRP00000023200,ENSP00000362121,ENSGGOP00000015760,ENSPPYP00000012309,ENSNLEP00000007984,ENSMMUP00000000531
Singleton	ENSGGOP00000005277,ENSP00000375849,ENSPTRP00000022425,ENSPPYP00000014917,ENSNLEP00000016419,ENSMMUP00000014878
Singleton	ENSP00000377814,ENSPTRP00000012759,ENSGGOP00000008013,ENSPPYP00000007700,ENSNLEP00000014835,ENSMMUP00000006766
Singleton	ENSPTRP00000012025,ENSP00000379895,ENSGGOP00000019127,ENSPPYP00000007301,ENSNLEP00000007100,ENSMMUP00000007715
Singleton	ENSPTRP00000006726,ENSGGOP00000004694,ENSP00000398350,ENSPPYP00000003518,ENSNLEP00000007194,ENSMMUP00000011351
Singleton	ENSGGOP00000007987,ENSP00000356848,ENSPTRP00000002718,ENSPPYP00000000651,ENSNLEP00000017953,ENSMMUP00000023395
Singleton	ENSPTRP00000017039,ENSP00000285116,ENSGGOP00000016240,ENSPPYP00000010291,ENSNLEP00000014349,ENSMMUP00000000973
Singleton	ENSPTRP00000040933,ENSP00000354204,ENSGGOP00000001713,ENSPPYP00000006655,ENSNLEP00000016089,ENSMMUP00000004683
Singleton	ENSP00000403117,ENSPTRP00000041117,ENSGGOP00000020977,ENSPPYP00000015931,ENSNLEP00000005238,ENSMMUP00000030946
Singleton	ENSPTRP00000045004,ENSP00000350467,ENSGGOP00000003230,ENSPPYP00000009664,ENSNLEP00000012707,ENSMMUP00000007575
Singleton	ENSP00000307552,ENSGGOP00000002683,ENSPTRP00000007714,ENSPPYP00000004713,ENSNLEP00000002663,ENSMMUP00000018268
Singleton	ENSP00000359310,ENSPTRP00000060542,ENSGGOP00000026209,ENSPPYP00000023316,ENSNLEP00000016806,ENSMMUP00000031211
Singleton	ENSP00000246551,ENSPTRP00000018631,ENSGGOP00000014956,ENSPPYP00000011070,ENSNLEP00000014094,ENSMMUP00000025981
Singleton	ENSP00000241502,ENSPTRP00000027177,ENSGGOP00000011376,ENSPPYP00000016166,ENSNLEP00000018881,ENSMMUP00000008706
Singleton	ENSPTRP00000010837,ENSP00000267485,ENSGGOP00000011741,ENSPPYP00000006650,ENSNLEP00000015828,ENSMMUP00000002822
Singleton	ENSGGOP00000013078,ENSP00000253047,ENSPTRP00000019218,ENSPPYP00000011370,ENSNLEP00000003587,ENSMMUP00000002293
Singleton	ENSPTRP00000052690,ENSP00000307674,ENSGGOP00000002401,ENSPPYP00000009764,ENSNLEP00000000164,ENSMMUP00000033966
Singleton	ENSP00000363397,ENSGGOP00000024575,ENSPTRP00000036316,ENSPPYP00000021849,ENSNLEP00000019953,ENSMMUP00000028350
Singleton	ENSPTRP00000057144,ENSGGOP00000012681,ENSP00000372201,ENSPPYP00000016312,ENSNLEP00000019603,ENSMMUP00000030588
Singleton	ENSPTRP00000017390,ENSGGOP00000021631,ENSP00000300961,ENSPPYP00000010486,ENSNLEP00000002612,ENSMMUP00000000418
Singleton	ENSP00000286307,ENSPTRP00000029851,ENSGGOP00000008478,ENSPPYP00000023932,ENSNLEP00000005053,ENSMMUP00000002377
Singleton	ENSP00000349204,ENSGGOP00000006915,ENSPTRP00000017635,ENSPPYP00000010604,ENSNLEP00000019324,ENSMMUP00000007403
Singleton	ENSP00000356560,ENSGGOP00000008305,ENSPTRP00000002911,ENSPPYP00000000512,ENSNLEP00000019412,ENSMMUP00000026323
Singleton	ENSPTRP00000009305,ENSP00000448680,ENSGGOP00000010178,ENSPPYP00000005687,ENSNLEP00000000190,ENSMMUP00000001500
Singleton	ENSPTRP00000054652,ENSP00000364370,ENSGGOP00000018633,ENSPPYP00000012203,ENSNLEP00000012195,ENSMMUP00000030993
Singleton	ENSPTRP00000036314,ENSP00000363405,ENSGGOP00000000900,ENSPPYP00000021848,ENSNLEP00000019945,ENSMMUP00000039690
Singleton	ENSP00000266534,ENSGGOP00000022110,ENSPTRP00000008290,ENSPPYP00000005056,ENSNLEP00000021781,ENSMMUP00000000288
Singleton	ENSP00000280245,ENSPTRP00000007113,ENSGGOP00000002278,ENSPPYP00000004280,ENSNLEP00000019783,ENSMMUP00000025760
Singleton	ENSGGOP00000014500,ENSP00000446184,ENSPTRP00000040015,ENSPPYP00000002934,ENSNLEP00000016736,ENSMMUP00000025797
Singleton	ENSPTRP00000029464,ENSP00000231449,ENSGGOP00000005553,ENSPPYP00000017632,ENSNLEP00000015527,ENSMMUP00000004187
Singleton	ENSGGOP00000008967,ENSP00000445162,ENSPTRP00000049815,ENSPPYP00000005801,ENSNLEP00000002325,ENSMMUP00000006103
Singleton	ENSGGOP00000004677,ENSP00000403937,ENSPTRP00000006102,ENSPPYP00000024594,ENSNLEP00000021810,ENSMMUP00000024017
Singleton	ENSPTRP00000028017,ENSGGOP00000001116,ENSP00000424183,ENSPPYP00000016698,ENSNLEP00000016595,ENSMMUP00000008978
Singleton	ENSPTRP00000022635,ENSGGOP00000011180,ENSP00000481750,ENSPPYP00000012074,ENSNLEP00000009313,ENSMMUP00000022559
Singleton	ENSPTRP00000019812,ENSP00000465757,ENSGGOP00000015276,ENSPPYP00000011686,ENSNLEP00000012832,ENSMMUP00000006395
Singleton	ENSP00000357973,ENSGGOP00000004163,ENSPTRP00000031556,ENSPPYP00000018916,ENSNLEP00000016576,ENSMMUP00000026801
Singleton	ENSPTRP00000030871,ENSP00000354633,ENSGGOP00000012071,ENSPPYP00000018476,ENSNLEP00000010318,ENSMMUP00000028596
Singleton	ENSP00000362018,ENSPTRP00000038022,ENSGGOP00000025782,ENSPPYP00000023002,ENSNLEP00000009155,ENSMMUP00000009981
Singleton	ENSP00000202017,ENSPTRP00000022921,ENSGGOP00000023590,ENSPPYP00000012173,ENSNLEP00000011809,ENSMMUP00000001307
Singleton	ENSPTRP00000018571,ENSP00000222284,ENSGGOP00000000128,ENSPPYP00000011048,ENSNLEP00000013661,ENSMMUP00000001135
Singleton	ENSP00000341657,ENSGGOP00000006661,ENSPTRP00000007688,ENSPPYP00000004657,ENSNLEP00000015184,ENSMMUP00000009309
Singleton	ENSGGOP00000010900,ENSP00000259845,ENSPTRP00000030626,ENSPPYP00000019274,ENSNLEP00000006903,ENSMMUP00000020576
Singleton	ENSP00000356272,ENSPTRP00000031928,ENSGGOP00000006991,ENSPPYP00000019155,ENSNLEP00000023373,ENSMMUP00000024117
Singleton	ENSP00000363779,ENSGGOP00000019872,ENSPTRP00000036274,ENSPPYP00000021822,ENSNLEP00000021088,ENSMMUP00000025436
Singleton	ENSPTRP00000043529,ENSP00000384477,ENSGGOP00000000707,ENSPPYP00000023987,ENSNLEP00000013773,ENSMMUP00000010537
Singleton	ENSP00000319918,ENSGGOP00000021607,ENSPTRP00000013806,ENSPPYP00000008272,ENSNLEP00000019160,ENSMMUP00000006269
Singleton	ENSP00000465517,ENSGGOP00000025869,ENSPTRP00000049414,ENSPPYP00000010231,ENSNLEP00000007573,ENSMMUP00000024723
Singleton	ENSP00000367476,ENSPTRP00000000126,ENSGGOP00000013114,ENSPPYP00000002273,ENSNLEP00000009915,ENSMMUP00000019897
Singleton	ENSPTRP00000034456,ENSP00000256255,ENSGGOP00000027365,ENSPPYP00000020718,ENSNLEP00000014437,ENSMMUP00000018585
Singleton	ENSP00000452762,ENSPTRP00000012506,ENSGGOP00000008833,ENSPPYP00000007571,ENSNLEP00000009983,ENSMMUP00000014462
Singleton	ENSP00000296871,ENSGGOP00000001029,ENSPTRP00000029448,ENSPPYP00000017620,ENSNLEP00000015334,ENSMMUP00000022240
Singleton	ENSP00000381657,ENSPTRP00000059247,ENSGGOP00000006459,ENSPPYP00000010482,ENSNLEP00000002551,ENSMMUP00000013215
Singleton	ENSPTRP00000009885,ENSP00000397441,ENSGGOP00000028640,ENSPPYP00000006039,ENSNLEP00000001344,ENSMMUP00000005980
Singleton	ENSGGOP00000015254,ENSPTRP00000010820,ENSP00000261556,ENSPPYP00000006641,ENSNLEP00000015768,ENSMMUP00000027484
Singleton	ENSGGOP00000003249,ENSPTRP00000016347,ENSP00000416515,ENSPPYP00000009667,ENSNLEP00000012849,ENSMMUP00000020532
Singleton	ENSP00000288462,ENSPTRP00000046360,ENSGGOP00000005268,ENSPPYP00000021878,ENSNLEP00000020294,ENSMMUP00000009410
Singleton	ENSPTRP00000044614,ENSP00000362340,ENSGGOP00000009530,ENSPPYP00000001795,ENSNLEP00000013451,ENSMMUP00000026046
Singleton	ENSPTRP00000035369,ENSP00000347206,ENSGGOP00000010237,ENSPPYP00000021265,ENSNLEP00000012709,ENSMMUP00000031858
Singleton	ENSGGOP00000003643,ENSPTRP00000012309,ENSP00000311429,ENSPPYP00000007461,ENSNLEP00000015713,ENSMMUP00000033474
Singleton	ENSP00000320658,ENSGGOP00000026386,ENSPTRP00000008235,ENSPPYP00000005029,ENSNLEP00000020191,ENSMMUP00000017947
Singleton	ENSPTRP00000038638,ENSP00000377303,ENSGGOP00000009565,ENSPPYP00000023350,ENSNLEP00000016680,ENSMMUP00000000431
Singleton	ENSPTRP00000050042,ENSP00000393161,ENSGGOP00000007519,ENSPPYP00000018633,ENSNLEP00000004413,ENSMMUP00000022409
Singleton	ENSP00000420037,ENSPTRP00000023915,ENSGGOP00000010027,ENSPPYP00000012734,ENSNLEP00000005496,ENSMMUP00000021307
Singleton	ENSP00000420306,ENSPTRP00000040232,ENSGGOP00000003706,ENSPPYP00000013043,ENSNLEP00000003864,ENSMMUP00000031000
Singleton	ENSP00000284437,ENSPTRP00000027508,ENSGGOP00000016732,ENSPPYP00000016380,ENSNLEP00000020655,ENSMMUP00000012673
Singleton	ENSP00000263468,ENSGGOP00000004546,ENSPTRP00000007244,ENSPPYP00000004352,ENSNLEP00000008724,ENSMMUP00000027355
Singleton	ENSP00000479266,ENSPTRP00000010069,ENSGGOP00000004383,ENSPPYP00000006164,ENSNLEP00000019452,ENSMMUP00000036212
Singleton	ENSP00000367890,ENSGGOP00000018216,ENSPTRP00000000065,ENSPPYP00000002308,ENSNLEP00000000161,ENSMMUP00000014257
Singleton	ENSPTRP00000010668,ENSP00000308533,ENSGGOP00000026047,ENSPPYP00000006550,ENSNLEP00000004899,ENSMMUP00000001432
Singleton	ENSP00000354848,ENSPTRP00000046030,ENSGGOP00000012476,ENSPPYP00000002772,ENSNLEP00000014081,ENSMMUP00000011768
Singleton	ENSPTRP00000059239,ENSGGOP00000000793,ENSP00000318982,ENSPPYP00000006062,ENSNLEP00000002091,ENSMMUP00000019586
Singleton	ENSPTRP00000053770,ENSP00000387122,ENSGGOP00000013727,ENSPPYP00000008027,ENSNLEP00000012380,ENSMMUP00000008579
Singleton	ENSP00000294485,ENSPTRP00000000290,ENSGGOP00000005995,ENSPPYP00000002183,ENSNLEP00000011750,ENSMMUP00000002216
Singleton	ENSGGOP00000010806,ENSP00000226105,ENSPTRP00000014885,ENSPPYP00000008945,ENSNLEP00000012131,ENSMMUP00000017807
Singleton	ENSPTRP00000004488,ENSGGOP00000018699,ENSP00000362314,ENSPPYP00000002752,ENSNLEP00000019543,ENSMMUP00000030496
Singleton	ENSGGOP00000000460,ENSPTRP00000056693,ENSP00000312457,ENSPPYP00000021094,ENSNLEP00000004497,ENSMMUP00000025488
Singleton	ENSPTRP00000023119,ENSGGOP00000011054,ENSP00000262878,ENSPPYP00000012261,ENSNLEP00000007497,ENSMMUP00000037877
Singleton	ENSP00000348527,ENSPTRP00000036157,ENSGGOP00000014060,ENSPPYP00000000571,ENSNLEP00000018574,ENSMMUP00000030012
Singleton	ENSP00000280236,ENSGGOP00000008039,ENSPTRP00000011796,ENSPPYP00000007179,ENSNLEP00000002620,ENSMMUP00000007926
Singleton	ENSPTRP00000009155,ENSGGOP00000012677,ENSP00000280756,ENSPPYP00000005602,ENSNLEP00000008178,ENSMMUP00000029322
Singleton	ENSP00000290871,ENSPTRP00000013954,ENSGGOP00000016728,ENSPPYP00000008692,ENSNLEP00000004037,ENSMMUP00000029836
Singleton	ENSP00000230048,ENSPTRP00000030359,ENSGGOP00000013892,ENSPPYP00000018207,ENSNLEP00000003073,ENSMMUP00000034354
Singleton	ENSPTRP00000047257,ENSP00000427951,ENSGGOP00000001953,ENSPPYP00000023209,ENSNLEP00000002295,ENSMMUP00000040815
Singleton	ENSPTRP00000034348,ENSGGOP00000007147,ENSP00000380904,ENSPPYP00000020640,ENSNLEP00000018840,ENSMMUP00000030572
Singleton	ENSP00000452181,ENSPTRP00000011176,ENSGGOP00000016130,ENSPPYP00000006853,ENSNLEP00000020313,ENSMMUP00000017821
Singleton	ENSPTRP00000035182,ENSGGOP00000008001,ENSP00000287437,ENSPPYP00000021177,ENSNLEP00000006723,ENSMMUP00000004716
Singleton	ENSP00000380747,ENSPTRP00000033730,ENSGGOP00000028608,ENSPPYP00000020196,ENSNLEP00000015467,ENSMMUP00000013156
Singleton	ENSP00000262460,ENSGGOP00000002434,ENSPTRP00000022872,ENSPPYP00000012052,ENSNLEP00000019015,ENSMMUP00000003218
Singleton	ENSP00000326247,ENSPTRP00000033193,ENSGGOP00000004710,ENSPPYP00000019968,ENSNLEP00000018617,ENSMMUP00000027385
Singleton	ENSP00000401477,ENSPTRP00000029307,ENSGGOP00000005130,ENSPPYP00000017528,ENSNLEP00000013793,ENSMMUP00000005720
Singleton	ENSP00000359170,ENSPTRP00000005049,ENSGGOP00000004932,ENSPPYP00000003005,ENSNLEP00000018104,ENSMMUP00000008881
Singleton	ENSP00000279392,ENSPTRP00000013640,ENSGGOP00000011702,ENSPPYP00000008195,ENSNLEP00000009263,ENSMMUP00000026686
Singleton	ENSPTRP00000003143,ENSGGOP00000010235,ENSP00000406970,ENSPPYP00000000363,ENSNLEP00000017117,ENSMMUP00000010253
Singleton	ENSPTRP00000034740,ENSP00000276569,ENSGGOP00000017682,ENSPPYP00000020895,ENSNLEP00000024018,ENSMMUP00000032086
Singleton	ENSPTRP00000041820,ENSP00000349274,ENSGGOP00000013064,ENSPPYP00000022155,ENSNLEP00000010728,ENSMMUP00000020276
Singleton	ENSGGOP00000017830,ENSP00000268389,ENSPTRP00000013420,ENSPPYP00000008122,ENSNLEP00000014708,ENSMMUP00000018238
Singleton	ENSP00000386962,ENSPTRP00000018720,ENSGGOP00000015988,ENSPPYP00000011118,ENSNLEP00000020515,ENSMMUP00000018746
Singleton	ENSGGOP00000013896,ENSP00000259895,ENSPTRP00000030616,ENSPPYP00000018363,ENSNLEP00000006799,ENSMMUP00000024483
Singleton	ENSPTRP00000029247,ENSGGOP00000015547,ENSP00000274432,ENSPPYP00000017488,ENSNLEP00000017187,ENSMMUP00000001620
Singleton	ENSGGOP00000017407,ENSPTRP00000043103,ENSP00000369391,ENSPPYP00000018114,ENSNLEP00000013937,ENSMMUP00000006582
Singleton	ENSP00000364683,ENSGGOP00000004507,ENSPTRP00000004049,ENSPPYP00000002537,ENSNLEP00000020689,ENSMMUP00000000762
Singleton	ENSGGOP00000013239,ENSP00000367319,ENSPTRP00000053032,ENSPPYP00000009550,ENSNLEP00000000773,ENSMMUP00000023907
Singleton	ENSPTRP00000002291,ENSP00000318641,ENSGGOP00000019096,ENSPPYP00000000932,ENSNLEP00000012882,ENSMMUP00000025608
Singleton	ENSP00000257696,ENSGGOP00000022192,ENSPTRP00000033669,ENSPPYP00000020169,ENSNLEP00000015016,ENSMMUP00000019056
Singleton	ENSP00000387124,ENSGGOP00000025271,ENSPTRP00000060258,ENSPPYP00000013705,ENSNLEP00000018819,ENSMMUP00000014239
Singleton	ENSP00000372199,ENSPTRP00000023842,ENSGGOP00000000283,ENSPPYP00000012681,ENSNLEP00000023421,ENSMMUP00000013479
Singleton	ENSPTRP00000017675,ENSP00000355241,ENSGGOP00000007609,ENSPPYP00000010623,ENSNLEP00000000963,ENSMMUP00000014944
Singleton	ENSMMUP00000037478,ENSPTRP00000006635,ENSP00000337088,ENSGGOP00000002924,ENSPPYP00000003580,ENSNLEP00000006498
Singleton	ENSGGOP00000009292,ENSPTRP00000002954,ENSP00000310622,ENSPPYP00000000482,ENSNLEP00000021895,ENSMMUP00000037913
Singleton	ENSP00000383270,ENSGGOP00000000275,ENSPTRP00000009930,ENSPPYP00000006069,ENSNLEP00000022112,ENSMMUP00000026980
Singleton	ENSGGOP00000005853,ENSP00000365362,ENSPTRP00000030644,ENSPPYP00000018373,ENSNLEP00000007380,ENSMMUP00000011582
Singleton	ENSPTRP00000045460,ENSGGOP00000013601,ENSP00000347322,ENSPPYP00000018517,ENSNLEP00000024000,ENSMMUP00000006624
Singleton	ENSP00000293330,ENSGGOP00000027101,ENSPTRP00000015664,ENSPPYP00000009442,ENSNLEP00000013888,ENSMMUP00000008448
Singleton	ENSP00000331500,ENSPTRP00000016669,ENSGGOP00000010098,ENSPPYP00000009852,ENSNLEP00000022683,ENSMMUP00000033866
Singleton	ENSPTRP00000016720,ENSP00000345974,ENSGGOP00000019679,ENSPPYP00000010153,ENSNLEP00000008353,ENSMMUP00000005412
Singleton	ENSGGOP00000000200,ENSPTRP00000025010,ENSP00000290846,ENSPPYP00000013334,ENSNLEP00000019128,ENSMMUP00000001098
Singleton	ENSPTRP00000033627,ENSP00000417769,ENSGGOP00000015536,ENSPPYP00000020140,ENSNLEP00000023516,ENSMMUP00000015146
Singleton	ENSPTRP00000018192,ENSP00000263897,ENSGGOP00000009195,ENSPPYP00000010872,ENSNLEP00000006877,ENSMMUP00000015224
Singleton	ENSP00000335500,ENSPTRP00000032764,ENSGGOP00000006131,ENSPPYP00000019693,ENSNLEP00000005524,ENSMMUP00000009231
Singleton	ENSP00000287387,ENSPTRP00000035152,ENSGGOP00000010044,ENSPPYP00000022357,ENSNLEP00000006451,ENSMMUP00000031955
Singleton	ENSPTRP00000029957,ENSP00000231668,ENSGGOP00000002203,ENSPPYP00000017966,ENSNLEP00000000522,ENSMMUP00000019175
Singleton	ENSPTRP00000013473,ENSP00000261584,ENSGGOP00000012506,ENSPPYP00000008134,ENSNLEP00000014633,ENSMMUP00000022763
Singleton	ENSPTRP00000009763,ENSP00000370508,ENSGGOP00000008217,ENSPPYP00000005963,ENSNLEP00000000409,ENSMMUP00000011836
Singleton	ENSGGOP00000015026,ENSPTRP00000039213,ENSP00000368102,ENSPPYP00000002430,ENSNLEP00000014914,ENSMMUP00000010272
Singleton	ENSPTRP00000025078,ENSP00000299821,ENSGGOP00000017253,ENSPPYP00000013375,ENSNLEP00000001080,ENSMMUP00000002350
Singleton	ENSP00000223528,ENSGGOP00000005506,ENSPTRP00000036262,ENSPPYP00000021813,ENSNLEP00000021011,ENSMMUP00000003593
Singleton	ENSGGOP00000018957,ENSPTRP00000055624,ENSP00000368389,ENSPPYP00000007688,ENSNLEP00000014580,ENSMMUP00000038852
Singleton	ENSP00000294338,ENSGGOP00000011477,ENSPTRP00000001229,ENSPPYP00000001603,ENSNLEP00000019902,ENSMMUP00000023492
Singleton	ENSP00000216297,ENSGGOP00000002214,ENSPTRP00000010390,ENSPPYP00000006363,ENSNLEP00000017557,ENSMMUP00000019664
Singleton	ENSPTRP00000007399,ENSGGOP00000000652,ENSP00000260210,ENSPPYP00000004469,ENSNLEP00000023461,ENSMMUP00000026303
Singleton	ENSGGOP00000006846,ENSP00000358953,ENSPTRP00000005097,ENSPPYP00000003026,ENSNLEP00000018397,ENSMMUP00000004009
Singleton	ENSP00000354525,ENSPTRP00000045345,ENSGGOP00000019463,ENSPPYP00000000815,ENSNLEP00000015477,ENSMMUP00000000050
Singleton	ENSGGOP00000011252,ENSPTRP00000053531,ENSP00000370224,ENSPPYP00000016570,ENSNLEP00000009696,ENSMMUP00000029902
Singleton	ENSP00000462996,ENSPTRP00000061163,ENSGGOP00000011920,ENSPPYP00000008725,ENSNLEP00000019182,ENSMMUP00000019563
Singleton	ENSPTRP00000038409,ENSP00000328335,ENSGGOP00000011268,ENSPPYP00000023217,ENSNLEP00000002595,ENSMMUP00000027996
Singleton	ENSPTRP00000000323,ENSP00000477802,ENSGGOP00000013281,ENSPPYP00000002159,ENSNLEP00000011994,ENSMMUP00000040591
Singleton	ENSP00000299191,ENSPTRP00000013825,ENSGGOP00000007898,ENSPPYP00000008282,ENSNLEP00000000809,ENSMMUP00000026135
Singleton	ENSPTRP00000001306,ENSP00000360483,ENSGGOP00000016968,ENSPPYP00000001548,ENSNLEP00000004255,ENSMMUP00000004726
Singleton	ENSP00000292114,ENSGGOP00000004493,ENSPTRP00000015215,ENSPPYP00000009097,ENSNLEP00000002538,ENSMMUP00000028127
Singleton	ENSPTRP00000049288,ENSP00000366402,ENSGGOP00000005714,ENSPPYP00000021591,ENSNLEP00000000842,ENSMMUP00000020832
Singleton	ENSGGOP00000007474,ENSPTRP00000016378,ENSP00000245539,ENSPPYP00000009683,ENSNLEP00000000881,ENSMMUP00000023679
Singleton	ENSPTRP00000002601,ENSP00000294785,ENSGGOP00000003462,ENSPPYP00000000736,ENSNLEP00000016503,ENSMMUP00000028781
Singleton	ENSPTRP00000010434,ENSP00000206474,ENSGGOP00000007345,ENSPPYP00000006423,ENSNLEP00000018096,ENSMMUP00000003599
Singleton	ENSPTRP00000028222,ENSP00000381937,ENSGGOP00000018972,ENSPPYP00000016823,ENSNLEP00000016761,ENSMMUP00000027542
Singleton	ENSPTRP00000034639,ENSP00000297423,ENSGGOP00000007439,ENSPPYP00000020827,ENSNLEP00000016041,ENSMMUP00000017275
Singleton	ENSPTRP00000040603,ENSP00000413029,ENSGGOP00000002213,ENSPPYP00000023815,ENSNLEP00000003834,ENSMMUP00000029540
Singleton	ENSP00000324741,ENSPTRP00000033334,ENSGGOP00000021554,ENSPPYP00000019503,ENSNLEP00000014052,ENSMMUP00000024203
Singleton	ENSP00000401191,ENSGGOP00000018653,ENSPTRP00000032949,ENSPPYP00000019614,ENSNLEP00000010816,ENSMMUP00000014917
Singleton	ENSP00000384369,ENSPTRP00000006015,ENSGGOP00000021907,ENSPPYP00000003901,ENSNLEP00000021706,ENSMMUP00000017906
Singleton	ENSPTRP00000044504,ENSP00000452773,ENSGGOP00000020491,ENSPPYP00000007194,ENSNLEP00000003741,ENSMMUP00000001972
Singleton	ENSGGOP00000008546,ENSPTRP00000037752,ENSP00000363944,ENSPPYP00000022852,ENSNLEP00000000490,ENSMMUP00000005232
Singleton	ENSPTRP00000016716,ENSGGOP00000021489,ENSP00000315644,ENSPPYP00000010155,ENSNLEP00000008340,ENSMMUP00000005408
Singleton	ENSPTRP00000015628,ENSP00000331358,ENSGGOP00000016220,ENSPPYP00000009459,ENSNLEP00000013408,ENSMMUP00000024644
Singleton	ENSP00000382237,ENSGGOP00000003533,ENSPTRP00000004357,ENSPPYP00000002806,ENSNLEP00000014717,ENSMMUP00000019077
Singleton	ENSPTRP00000018866,ENSP00000263368,ENSGGOP00000019958,ENSPPYP00000011187,ENSNLEP00000017089,ENSMMUP00000020467
Singleton	ENSPTRP00000022789,ENSGGOP00000008124,ENSP00000336866,ENSPPYP00000012003,ENSNLEP00000011930,ENSMMUP00000005539
Singleton	ENSPTRP00000013973,ENSP00000320949,ENSGGOP00000009346,ENSPPYP00000008374,ENSNLEP00000004584,ENSMMUP00000019196
Singleton	ENSP00000420854,ENSPTRP00000026487,ENSGGOP00000017722,ENSPPYP00000015006,ENSNLEP00000006502,ENSMMUP00000016701
Singleton	ENSP00000406598,ENSGGOP00000003038,ENSPTRP00000028472,ENSPPYP00000016977,ENSNLEP00000008079,ENSMMUP00000013398
Singleton	ENSGGOP00000025252,ENSP00000356737,ENSPTRP00000002774,ENSPPYP00000000604,ENSNLEP00000018369,ENSMMUP00000019250
Singleton	ENSPTRP00000015696,ENSP00000253794,ENSGGOP00000015646,ENSPPYP00000009419,ENSNLEP00000014357,ENSMMUP00000002867
Singleton	ENSPTRP00000020816,ENSP00000233838,ENSGGOP00000004842,ENSPPYP00000013637,ENSNLEP00000002381,ENSMMUP00000005925
Singleton	ENSGGOP00000002945,ENSP00000335201,ENSPTRP00000008398,ENSPPYP00000005136,ENSNLEP00000021642,ENSMMUP00000030177
Singleton	ENSP00000435421,ENSGGOP00000011887,ENSPTRP00000007094,ENSPPYP00000004262,ENSNLEP00000020115,ENSMMUP00000010297
Singleton	ENSP00000217446,ENSPTRP00000023012,ENSGGOP00000006293,ENSPPYP00000012215,ENSNLEP00000012314,ENSMMUP00000023264
Singleton	ENSGGOP00000022038,ENSP00000305875,ENSPTRP00000052386,ENSPPYP00000023737,ENSNLEP00000016919,ENSMMUP00000029413
Singleton	ENSPTRP00000001079,ENSP00000407323,ENSGGOP00000008529,ENSPPYP00000001686,ENSNLEP00000016038,ENSMMUP00000003557
Singleton	ENSPTRP00000025334,ENSGGOP00000006242,ENSP00000263753,ENSPPYP00000015741,ENSNLEP00000004271,ENSMMUP00000038373
Singleton	ENSP00000321546,ENSPTRP00000042846,ENSGGOP00000021264,ENSPPYP00000004917,ENSNLEP00000004287,ENSMMUP00000024435
Singleton	ENSGGOP00000010028,ENSP00000419370,ENSPTRP00000032445,ENSPPYP00000019874,ENSNLEP00000017968,ENSMMUP00000006430
Singleton	ENSP00000290299,ENSPTRP00000023882,ENSGGOP00000012303,ENSPPYP00000012709,ENSNLEP00000005120,ENSMMUP00000038427
Singleton	ENSPTRP00000014727,ENSP00000458954,ENSGGOP00000002700,ENSPPYP00000008857,ENSNLEP00000011018,ENSMMUP00000013714
Singleton	ENSP00000265963,ENSPTRP00000005956,ENSGGOP00000017715,ENSPPYP00000003947,ENSNLEP00000021572,ENSMMUP00000023608
Singleton	ENSP00000300714,ENSPTRP00000016608,ENSGGOP00000021861,ENSPPYP00000009799,ENSNLEP00000016173,ENSMMUP00000004382
Singleton	ENSPTRP00000056179,ENSP00000382708,ENSGGOP00000010923,ENSPPYP00000017131,ENSNLEP00000013992,ENSMMUP00000024670
Singleton	ENSPTRP00000042163,ENSP00000450607,ENSGGOP00000016161,ENSPPYP00000005311,ENSNLEP00000021231,ENSMMUP00000028809
Singleton	ENSGGOP00000013658,ENSPTRP00000051094,ENSP00000373073,ENSPPYP00000015046,ENSNLEP00000001263,ENSMMUP00000005615
Singleton	ENSPTRP00000055733,ENSGGOP00000006093,ENSP00000281017,ENSPPYP00000014167,ENSNLEP00000010213,ENSMMUP00000030147
Singleton	ENSP00000278601,ENSPTRP00000007346,ENSGGOP00000011345,ENSPPYP00000004433,ENSNLEP00000008885,ENSMMUP00000036706
Singleton	ENSPTRP00000001023,ENSGGOP00000024893,ENSP00000361788,ENSPPYP00000001719,ENSNLEP00000022757,ENSMMUP00000040390
Singleton	ENSPTRP00000001005,ENSP00000321810,ENSGGOP00000009829,ENSPPYP00000001732,ENSNLEP00000014644,ENSMMUP00000021316
Singleton	ENSGGOP00000009690,ENSPTRP00000038117,ENSP00000441930,ENSPPYP00000023071,ENSNLEP00000016871,ENSMMUP00000030502
Singleton	ENSP00000334042,ENSPTRP00000015936,ENSGGOP00000007320,ENSPPYP00000010015,ENSNLEP00000003971,ENSMMUP00000018485
Singleton	ENSPTRP00000040586,ENSGGOP00000006664,ENSP00000356700,ENSPPYP00000000584,ENSNLEP00000018498,ENSMMUP00000037633
Singleton	ENSPTRP00000032466,ENSP00000386604,ENSGGOP00000016075,ENSPPYP00000019861,ENSNLEP00000018134,ENSMMUP00000007523
Singleton	ENSPTRP00000002422,ENSP00000357320,ENSGGOP00000007457,ENSPPYP00000024684,ENSNLEP00000014833,ENSMMUP00000023762
Singleton	ENSPTRP00000024605,ENSP00000216038,ENSGGOP00000011120,ENSPPYP00000013109,ENSNLEP00000006103,ENSMMUP00000008846
Singleton	ENSGGOP00000024764,ENSPTRP00000052446,ENSP00000361642,ENSPPYP00000001701,ENSNLEP00000014940,ENSMMUP00000017242
Singleton	ENSP00000456609,ENSPTRP00000051362,ENSGGOP00000010960,ENSPPYP00000007525,ENSNLEP00000017533,ENSMMUP00000033431
Singleton	ENSPTRP00000006994,ENSP00000263681,ENSGGOP00000012564,ENSPPYP00000004202,ENSNLEP00000020654,ENSMMUP00000027170
Singleton	ENSPTRP00000032963,ENSP00000364526,ENSGGOP00000016736,ENSPPYP00000002543,ENSNLEP00000020713,ENSMMUP00000028393
Singleton	ENSP00000386302,ENSPTRP00000021233,ENSGGOP00000000828,ENSPPYP00000014271,ENSNLEP00000012529,ENSMMUP00000006245
Singleton	ENSP00000319501,ENSGGOP00000022643,ENSPTRP00000027531,ENSPPYP00000016396,ENSNLEP00000020775,ENSMMUP00000002518
Singleton	ENSP00000362135,ENSPTRP00000000978,ENSGGOP00000007452,ENSPPYP00000001759,ENSNLEP00000014207,ENSMMUP00000007104
Singleton	ENSP00000200135,ENSPTRP00000007380,ENSGGOP00000019493,ENSPPYP00000004454,ENSNLEP00000008920,ENSMMUP00000031313
Singleton	ENSP00000347583,ENSGGOP00000002174,ENSPTRP00000057544,ENSPPYP00000010518,ENSNLEP00000003244,ENSMMUP00000013959
Singleton	ENSP00000361363,ENSPTRP00000046996,ENSGGOP00000003486,ENSPPYP00000001660,ENSNLEP00000016981,ENSMMUP00000015291
Singleton	ENSPTRP00000008365,ENSP00000390590,ENSGGOP00000010996,ENSPPYP00000005110,ENSNLEP00000021688,ENSMMUP00000020628
Singleton	ENSP00000228506,ENSGGOP00000007065,ENSPTRP00000009408,ENSPPYP00000005740,ENSNLEP00000019243,ENSMMUP00000000258
Singleton	ENSGGOP00000003659,ENSP00000378996,ENSPTRP00000029319,ENSPPYP00000019872,ENSNLEP00000013960,ENSMMUP00000003714
Singleton	ENSPTRP00000028814,ENSGGOP00000021091,ENSP00000231498,ENSPPYP00000017213,ENSNLEP00000019728,ENSMMUP00000000943
Singleton	ENSP00000356363,ENSPTRP00000051365,ENSGGOP00000006703,ENSPPYP00000000435,ENSNLEP00000021944,ENSMMUP00000016077
Singleton	ENSP00000272321,ENSGGOP00000011645,ENSPTRP00000044370,ENSPPYP00000013798,ENSNLEP00000011960,ENSMMUP00000005308
Singleton	ENSP00000417901,ENSPTRP00000010953,ENSGGOP00000009975,ENSPPYP00000006724,ENSNLEP00000000592,ENSMMUP00000012446
Singleton	ENSPTRP00000001795,ENSP00000349456,ENSGGOP00000005080,ENSPPYP00000001260,ENSNLEP00000002661,ENSMMUP00000000520
Singleton	ENSP00000263985,ENSPTRP00000028352,ENSGGOP00000010820,ENSPPYP00000016899,ENSNLEP00000023480,ENSMMUP00000014466
Singleton	ENSP00000333283,ENSPTRP00000016620,ENSGGOP00000004128,ENSPPYP00000009806,ENSNLEP00000016690,ENSMMUP00000002115
Singleton	ENSPTRP00000014594,ENSGGOP00000009508,ENSP00000263092,ENSPPYP00000008782,ENSNLEP00000020904,ENSMMUP00000028984
Singleton	ENSGGOP00000021689,ENSP00000283875,ENSPTRP00000026327,ENSPPYP00000015098,ENSNLEP00000006218,ENSMMUP00000002131
Singleton	ENSPTRP00000020129,ENSP00000370214,ENSGGOP00000003998,ENSPPYP00000014066,ENSNLEP00000001192,ENSMMUP00000012549
Singleton	ENSPTRP00000013307,ENSP00000287706,ENSGGOP00000028052,ENSPPYP00000008058,ENSNLEP00000012549,ENSMMUP00000003994
Singleton	ENSGGOP00000012110,ENSP00000468767,ENSPTRP00000017931,ENSPPYP00000023761,ENSNLEP00000024002,ENSMMUP00000003974
Singleton	ENSPTRP00000024807,ENSGGOP00000009874,ENSP00000333948,ENSPPYP00000013214,ENSNLEP00000018530,ENSMMUP00000005998
Singleton	ENSPTRP00000006924,ENSP00000278671,ENSGGOP00000012187,ENSPPYP00000004168,ENSNLEP00000020929,ENSMMUP00000028023
Singleton	ENSPTRP00000011993,ENSP00000261866,ENSGGOP00000017086,ENSPPYP00000007288,ENSNLEP00000006868,ENSMMUP00000018770
Singleton	ENSP00000295685,ENSGGOP00000008233,ENSPTRP00000022069,ENSPPYP00000014708,ENSNLEP00000010284,ENSMMUP00000030034
Singleton	ENSP00000361032,ENSGGOP00000014109,ENSPTRP00000036825,ENSPPYP00000022129,ENSNLEP00000015885,ENSMMUP00000029416
Singleton	ENSP00000347748,ENSPTRP00000041954,ENSGGOP00000009770,ENSPPYP00000015038,ENSNLEP00000017149,ENSMMUP00000001022
Singleton	ENSP00000261637,ENSPTRP00000049950,ENSGGOP00000019597,ENSPPYP00000005559,ENSNLEP00000007547,ENSMMUP00000016938
Singleton	ENSP00000312304,ENSGGOP00000015758,ENSPTRP00000030322,ENSPPYP00000018187,ENSNLEP00000001873,ENSMMUP00000021865
Singleton	ENSP00000254336,ENSGGOP00000000952,ENSPTRP00000018040,ENSPPYP00000010792,ENSNLEP00000015953,ENSMMUP00000010905
Singleton	ENSP00000254630,ENSPTRP00000040563,ENSGGOP00000001769,ENSPPYP00000013622,ENSNLEP00000003128,ENSMMUP00000020795
Singleton	ENSGGOP00000015280,ENSP00000325776,ENSPTRP00000009851,ENSPPYP00000006018,ENSNLEP00000001916,ENSMMUP00000036404
Singleton	ENSPTRP00000003113,ENSP00000356231,ENSPPYP00000000381,ENSGGOP00000003379,ENSNLEP00000021990,ENSMMUP00000019708
Singleton	ENSGGOP00000028058,ENSP00000462046,ENSPTRP00000060503,ENSPPYP00000008982,ENSNLEP00000022168,ENSMMUP00000022183
Singleton	ENSGGOP00000028613,ENSP00000342015,ENSPTRP00000059788,ENSPPYP00000019381,ENSNLEP00000014232,ENSMMUP00000009446
Singleton	ENSPTRP00000014311,ENSP00000219400,ENSGGOP00000006592,ENSPPYP00000008556,ENSNLEP00000012695,ENSMMUP00000017180
Singleton	ENSGGOP00000007110,ENSPTRP00000031065,ENSP00000244711,ENSPPYP00000018595,ENSNLEP00000005446,ENSMMUP00000006476
Singleton	ENSPTRP00000026501,ENSP00000303452,ENSGGOP00000009065,ENSPPYP00000014999,ENSNLEP00000006335,ENSMMUP00000006829
Singleton	ENSP00000359782,ENSPTRP00000031277,ENSGGOP00000000777,ENSPPYP00000023739,ENSNLEP00000003546,ENSMMUP00000001081
Singleton	ENSPTRP00000022181,ENSP00000258383,ENSGGOP00000013858,ENSPPYP00000014783,ENSNLEP00000011835,ENSMMUP00000008101
Singleton	ENSGGOP00000020130,ENSPTRP00000029460,ENSP00000231454,ENSPPYP00000017629,ENSNLEP00000015451,ENSMMUP00000004183
Singleton	ENSPTRP00000033509,ENSP00000257700,ENSGGOP00000028578,ENSPPYP00000020056,ENSNLEP00000010912,ENSMMUP00000005754
Singleton	ENSP00000369431,ENSGGOP00000014957,ENSPTRP00000035625,ENSPPYP00000023474,ENSNLEP00000019857,ENSMMUP00000007979
Singleton	ENSP00000297439,ENSPTRP00000034184,ENSGGOP00000011433,ENSPPYP00000020531,ENSNLEP00000018165,ENSMMUP00000005058
Singleton	ENSGGOP00000003383,ENSP00000355609,ENSPTRP00000003561,ENSPPYP00000011883,ENSNLEP00000002278,ENSMMUP00000007651
Singleton	ENSPTRP00000029080,ENSGGOP00000004266,ENSP00000415030,ENSPPYP00000017378,ENSNLEP00000005701,ENSMMUP00000020239
Singleton	ENSP00000262990,ENSGGOP00000005948,ENSPTRP00000028265,ENSPPYP00000016850,ENSNLEP00000006347,ENSMMUP00000013692
Singleton	ENSGGOP00000013187,ENSP00000310459,ENSPTRP00000005835,ENSPPYP00000004019,ENSNLEP00000021291,ENSMMUP00000002665
Singleton	ENSP00000322170,ENSPTRP00000020116,ENSGGOP00000019445,ENSPPYP00000014071,ENSNLEP00000000983,ENSMMUP00000012311
Singleton	ENSPTRP00000029192,ENSP00000421491,ENSGGOP00000005093,ENSPPYP00000017453,ENSNLEP00000016096,ENSMMUP00000034364
Singleton	ENSPTRP00000016696,ENSGGOP00000001956,ENSP00000347719,ENSPPYP00000009865,ENSNLEP00000013020,ENSMMUP00000007108
Singleton	ENSP00000238018,ENSGGOP00000008352,ENSPTRP00000045811,ENSPPYP00000021605,ENSNLEP00000001245,ENSMMUP00000025231
Singleton	ENSPTRP00000044018,ENSP00000376553,ENSGGOP00000025871,ENSPPYP00000005613,ENSNLEP00000022643,ENSMMUP00000008964
Singleton	ENSP00000299886,ENSPTRP00000016297,ENSGGOP00000014253,ENSPPYP00000009641,ENSNLEP00000001585,ENSMMUP00000001688
Singleton	ENSGGOP00000012638,ENSP00000275764,ENSPTRP00000033793,ENSPPYP00000020227,ENSNLEP00000016156,ENSMMUP00000003099
Singleton	ENSPTRP00000000832,ENSP00000442291,ENSGGOP00000001553,ENSPPYP00000024402,ENSNLEP00000002901,ENSMMUP00000023302
Singleton	ENSPTRP00000052111,ENSP00000359606,ENSGGOP00000001274,ENSPPYP00000001381,ENSNLEP00000012246,ENSMMUP00000017343
Singleton	ENSPTRP00000015229,ENSP00000309430,ENSGGOP00000009471,ENSPPYP00000009106,ENSNLEP00000002923,ENSMMUP00000016056
Singleton	ENSPTRP00000007459,ENSP00000264028,ENSGGOP00000006032,ENSPPYP00000004511,ENSNLEP00000008989,ENSMMUP00000003424
Singleton	ENSP00000331209,ENSGGOP00000014345,ENSPTRP00000007184,ENSPPYP00000004319,ENSNLEP00000008645,ENSMMUP00000036772
Singleton	ENSP00000299578,ENSPTRP00000053402,ENSGGOP00000006544,ENSPPYP00000008559,ENSNLEP00000012737,ENSMMUP00000017188
Singleton	ENSPTRP00000035798,ENSP00000379839,ENSGGOP00000012838,ENSPPYP00000021367,ENSNLEP00000004676,ENSMMUP00000008062
Singleton	ENSP00000279242,ENSGGOP00000022930,ENSPTRP00000006665,ENSPPYP00000003560,ENSNLEP00000006660,ENSMMUP00000024712
Singleton	ENSP00000367615,ENSPTRP00000014433,ENSGGOP00000012324,ENSPPYP00000008627,ENSNLEP00000018947,ENSMMUP00000018174
Singleton	ENSPTRP00000005293,ENSP00000353098,ENSGGOP00000005884,ENSPPYP00000003160,ENSNLEP00000020367,ENSMMUP00000012498
Singleton	ENSPTRP00000013627,ENSGGOP00000015231,ENSP00000219789,ENSPPYP00000008202,ENSNLEP00000009218,ENSMMUP00000024972
Singleton	ENSGGOP00000013336,ENSPTRP00000006403,ENSP00000227520,ENSPPYP00000003695,ENSNLEP00000016461,ENSMMUP00000000020
Singleton	ENSGGOP00000014221,ENSPTRP00000059166,ENSP00000399457,ENSPPYP00000002050,ENSNLEP00000009685,ENSMMUP00000011581
Singleton	ENSPTRP00000029930,ENSGGOP00000023398,ENSP00000331214,ENSPPYP00000017951,ENSNLEP00000000406,ENSMMUP00000021050
Singleton	ENSPTRP00000026149,ENSP00000264193,ENSGGOP00000013960,ENSPPYP00000015217,ENSNLEP00000002732,ENSMMUP00000014197
Singleton	ENSPTRP00000040014,ENSP00000225474,ENSGGOP00000004948,ENSPPYP00000009519,ENSNLEP00000001776,ENSMMUP00000003915
Singleton	ENSP00000442068,ENSPTRP00000007850,ENSGGOP00000002571,ENSPPYP00000004791,ENSNLEP00000005762,ENSMMUP00000006870
Singleton	ENSP00000341282,ENSGGOP00000016856,ENSPTRP00000005466,ENSPPYP00000003265,ENSNLEP00000003195,ENSMMUP00000008368
Singleton	ENSPTRP00000001880,ENSP00000358778,ENSGGOP00000007099,ENSPPYP00000001211,ENSNLEP00000004444,ENSMMUP00000001105
Singleton	ENSP00000321259,ENSGGOP00000010480,ENSPTRP00000005525,ENSPPYP00000003350,ENSNLEP00000010400,ENSMMUP00000037844
Singleton	ENSP00000311218,ENSGGOP00000023581,ENSPTRP00000003683,ENSPPYP00000000055,ENSNLEP00000004809,ENSMMUP00000000016
Singleton	ENSP00000268711,ENSGGOP00000010959,ENSPTRP00000015055,ENSPPYP00000009032,ENSNLEP00000016423,ENSMMUP00000008549
Singleton	ENSPTRP00000023263,ENSP00000361811,ENSGGOP00000004082,ENSPPYP00000012356,ENSNLEP00000008164,ENSMMUP00000004548
Singleton	ENSPTRP00000040260,ENSGGOP00000003644,ENSP00000333919,ENSPPYP00000015149,ENSNLEP00000005193,ENSMMUP00000018691
Singleton	ENSP00000375711,ENSPTRP00000019444,ENSGGOP00000023242,ENSPPYP00000011493,ENSNLEP00000006561,ENSMMUP00000015258
Singleton	ENSPTRP00000001576,ENSP00000419417,ENSGGOP00000024332,ENSPPYP00000001385,ENSNLEP00000012213,ENSMMUP00000013098
Singleton	ENSP00000322180,ENSGGOP00000007346,ENSPTRP00000035122,ENSPPYP00000021143,ENSNLEP00000006066,ENSMMUP00000003738
Singleton	ENSP00000221573,ENSPTRP00000061144,ENSGGOP00000019057,ENSPPYP00000010650,ENSNLEP00000001531,ENSMMUP00000008611
Singleton	ENSGGOP00000016942,ENSP00000361083,ENSPTRP00000004731,ENSPPYP00000002643,ENSNLEP00000003071,ENSMMUP00000015547
Singleton	ENSP00000370968,ENSPTRP00000014673,ENSGGOP00000021280,ENSPPYP00000008821,ENSNLEP00000021053,ENSMMUP00000030104
Singleton	ENSPTRP00000027308,ENSP00000405068,ENSGGOP00000010938,ENSPPYP00000016258,ENSNLEP00000000293,ENSMMUP00000010999
Singleton	ENSPTRP00000005249,ENSGGOP00000000964,ENSP00000358212,ENSPPYP00000003134,ENSNLEP00000020010,ENSMMUP00000014309
Singleton	ENSP00000385787,ENSGGOP00000021452,ENSPTRP00000034977,ENSPPYP00000021061,ENSNLEP00000003156,ENSMMUP00000016983
Singleton	ENSGGOP00000007726,ENSPTRP00000024881,ENSP00000327467,ENSPPYP00000013268,ENSNLEP00000019164,ENSMMUP00000017158
Singleton	ENSPTRP00000057639,ENSP00000382218,ENSGGOP00000001621,ENSPPYP00000009009,ENSNLEP00000018011,ENSMMUP00000035164
Singleton	ENSPTRP00000003302,ENSP00000438863,ENSGGOP00000008728,ENSPPYP00000024234,ENSNLEP00000003501,ENSMMUP00000002856
Singleton	ENSGGOP00000020420,ENSP00000322837,ENSPTRP00000025254,ENSPPYP00000014976,ENSNLEP00000005779,ENSMMUP00000013453
Singleton	ENSPTRP00000037266,ENSGGOP00000004271,ENSP00000368808,ENSPPYP00000022581,ENSNLEP00000012104,ENSMMUP00000018716
Singleton	ENSPTRP00000022481,ENSP00000304802,ENSGGOP00000001193,ENSPPYP00000014942,ENSNLEP00000009443,ENSMMUP00000010555
Singleton	ENSP00000339637,ENSPTRP00000032210,ENSGGOP00000008732,ENSPPYP00000019406,ENSNLEP00000013000,ENSMMUP00000005464
Singleton	ENSPTRP00000017323,ENSGGOP00000002297,ENSP00000215375,ENSPPYP00000023615,ENSNLEP00000001688,ENSMMUP00000009293
Singleton	ENSP00000380762,ENSGGOP00000013513,ENSPTRP00000056157,ENSPPYP00000009710,ENSNLEP00000002362,ENSMMUP00000034043
Singleton	ENSP00000359727,ENSPTRP00000031283,ENSGGOP00000019399,ENSPPYP00000018729,ENSNLEP00000003393,ENSMMUP00000023655
Singleton	ENSPTRP00000004406,ENSP00000351619,ENSGGOP00000009149,ENSPPYP00000002784,ENSNLEP00000014417,ENSMMUP00000019825
Singleton	ENSP00000353238,ENSPTRP00000053631,ENSGGOP00000004539,ENSPPYP00000008207,ENSNLEP00000019104,ENSMMUP00000021230
Singleton	ENSPTRP00000011011,ENSGGOP00000006196,ENSP00000481920,ENSPPYP00000006770,ENSNLEP00000002236,ENSMMUP00000007629
Singleton	ENSGGOP00000002079,ENSPTRP00000000906,ENSP00000435634,ENSPPYP00000001810,ENSNLEP00000004218,ENSMMUP00000001278
Singleton	ENSP00000296333,ENSGGOP00000006709,ENSPTRP00000050862,ENSPPYP00000016155,ENSNLEP00000001917,ENSMMUP00000005029
Singleton	ENSP00000322524,ENSPTRP00000013673,ENSGGOP00000017001,ENSPPYP00000008220,ENSNLEP00000019200,ENSMMUP00000020364
Singleton	ENSGGOP00000027794,ENSPTRP00000018311,ENSP00000402756,ENSPPYP00000010934,ENSNLEP00000007546,ENSMMUP00000014050
Singleton	ENSGGOP00000005461,ENSPTRP00000030688,ENSP00000364964,ENSPPYP00000018398,ENSNLEP00000007591,ENSMMUP00000034072
Singleton	ENSP00000297632,ENSGGOP00000002212,ENSPTRP00000035172,ENSPPYP00000021166,ENSNLEP00000006608,ENSMMUP00000019821
Singleton	ENSGGOP00000008254,ENSP00000238855,ENSPTRP00000020580,ENSPPYP00000013787,ENSNLEP00000012081,ENSMMUP00000008562
Singleton	ENSGGOP00000001395,ENSP00000314441,ENSPTRP00000008761,ENSPPYP00000005363,ENSNLEP00000020879,ENSMMUP00000029161
Singleton	ENSP00000236273,ENSPTRP00000000615,ENSGGOP00000012478,ENSPPYP00000001980,ENSNLEP00000011011,ENSMMUP00000003967
Singleton	ENSPTRP00000006570,ENSP00000279206,ENSGGOP00000011876,ENSPPYP00000003599,ENSNLEP00000005874,ENSMMUP00000016990
Singleton	ENSGGOP00000002250,ENSPTRP00000039971,ENSP00000346697,ENSPPYP00000007184,ENSNLEP00000003047,ENSMMUP00000018878
Singleton	ENSP00000381429,ENSPTRP00000059445,ENSGGOP00000015270,ENSPPYP00000015251,ENSNLEP00000014289,ENSMMUP00000006934
Singleton	ENSPTRP00000050679,ENSP00000298295,ENSGGOP00000012525,ENSPPYP00000002599,ENSNLEP00000019341,ENSMMUP00000023018
Singleton	ENSGGOP00000027025,ENSPTRP00000026842,ENSP00000376506,ENSPPYP00000024119,ENSNLEP00000005933,ENSMMUP00000007816
Singleton	ENSP00000420180,ENSGGOP00000006669,ENSPTRP00000026394,ENSPPYP00000015065,ENSNLEP00000000586,ENSMMUP00000010885
Singleton	ENSP00000371364,ENSGGOP00000004007,ENSPTRP00000053620,ENSPPYP00000016390,ENSNLEP00000020727,ENSMMUP00000003246
Singleton	ENSP00000312250,ENSGGOP00000003837,ENSPTRP00000012409,ENSPPYP00000007509,ENSNLEP00000010929,ENSMMUP00000014834
Singleton	ENSPTRP00000001652,ENSP00000476948,ENSGGOP00000022958,ENSPPYP00000001338,ENSNLEP00000012729,ENSMMUP00000013199
Singleton	ENSPTRP00000049477,ENSP00000370737,ENSGGOP00000004425,ENSPPYP00000021533,ENSNLEP00000011171,ENSMMUP00000039221
Singleton	ENSPTRP00000008880,ENSP00000266673,ENSGGOP00000020588,ENSPPYP00000005440,ENSNLEP00000005350,ENSMMUP00000027564
Singleton	ENSP00000367029,ENSPPYP00000021361,ENSGGOP00000017061,ENSPTRP00000042972,ENSNLEP00000004371,ENSMMUP00000023523
Singleton	ENSP00000321519,ENSGGOP00000016210,ENSPTRP00000019919,ENSPPYP00000011753,ENSNLEP00000013412,ENSMMUP00000026988
Singleton	ENSP00000337358,ENSPTRP00000024165,ENSGGOP00000011989,ENSPPYP00000022303,ENSNLEP00000009508,ENSMMUP00000037355
Singleton	ENSP00000366234,ENSGGOP00000005052,ENSPTRP00000049840,ENSPPYP00000005767,ENSNLEP00000001689,ENSMMUP00000016619
Singleton	ENSP00000283550,ENSGGOP00000028495,ENSPTRP00000010275,ENSPPYP00000006283,ENSNLEP00000000481,ENSMMUP00000017902
Singleton	ENSPTRP00000001936,ENSP00000376992,ENSGGOP00000015338,ENSPPYP00000001175,ENSNLEP00000005546,ENSMMUP00000008926
Singleton	ENSP00000450749,ENSPTRP00000010860,ENSGGOP00000002424,ENSPPYP00000006664,ENSNLEP00000016339,ENSMMUP00000011425
Singleton	ENSPTRP00000006074,ENSP00000241052,ENSGGOP00000010405,ENSPPYP00000024526,ENSNLEP00000021774,ENSMMUP00000003264
Singleton	ENSPTRP00000043987,ENSP00000363506,ENSGGOP00000011818,ENSPPYP00000012228,ENSNLEP00000012471,ENSMMUP00000013641
Singleton	ENSP00000243878,ENSPTRP00000014068,ENSGGOP00000003817,ENSPPYP00000008433,ENSNLEP00000005859,ENSMMUP00000012842
Singleton	ENSPTRP00000014270,ENSP00000283882,ENSGGOP00000001321,ENSPPYP00000008533,ENSNLEP00000015813,ENSMMUP00000002085
Singleton	ENSPTRP00000016057,ENSP00000354874,ENSGGOP00000008193,ENSPPYP00000009246,ENSNLEP00000010107,ENSMMUP00000014448
Singleton	ENSGGOP00000013344,ENSP00000359904,ENSPTRP00000001502,ENSPPYP00000001435,ENSNLEP00000011638,ENSMMUP00000019160
Singleton	ENSP00000459580,ENSGGOP00000001840,ENSPTRP00000014619,ENSPPYP00000008798,ENSNLEP00000020927,ENSMMUP00000014481
Singleton	ENSPTRP00000006599,ENSP00000265462,ENSGGOP00000001320,ENSPPYP00000003590,ENSNLEP00000006063,ENSMMUP00000017596
Singleton	ENSGGOP00000018186,ENSPTRP00000044167,ENSP00000354782,ENSPPYP00000000644,ENSNLEP00000018004,ENSMMUP00000010681
Singleton	ENSPTRP00000041774,ENSP00000313809,ENSGGOP00000025898,ENSPPYP00000016535,ENSNLEP00000009375,ENSMMUP00000029098
Singleton	ENSPTRP00000002758,ENSP00000356780,ENSGGOP00000026243,ENSPPYP00000000619,ENSNLEP00000018204,ENSMMUP00000000084
Singleton	ENSPTRP00000008974,ENSP00000228280,ENSGGOP00000023005,ENSPPYP00000005491,ENSNLEP00000006667,ENSMMUP00000006006
